# Supplementary material for: Classifying publications from the clinical and translational science award program along the translational research spectrum: a machine learning approach
Source: J Transl Med. 2016 Aug 5;14:235. doi: 10.1186/s12967-016-0992-8 (PMC4974725; doi:10.1186/s12967-016-0992-8)
Supplement: Supplementary file 1 — 10.1186/s12967-016-0992-8 Filter terms: Search terms used to filter randomly selected articles indexed to CTSA grants in order to increase the incidence of T1 and T2 articles in the training set. [file 12967_2016_992_MOESM1_ESM.xlsx]

## Sheet: Sheet1
The following words and word stems were used to filter the randomly selected articles indexed to the CTSA grants to weight the set of articles towards T1/T2
clinical
phase
healthy
control
trial
random
efficacy
dose
placebo
intervention
diagnos
prevent
feasibility
safety
device
useful
usability
optimal
optimize
therap
multisite
treatment
open-label
age-matched
screen
technique
enroll
