# Supplementary material for: Classifying publications from the clinical and translational science award program along the translational research spectrum: a machine learning approach
Source: J Transl Med. 2016 Aug 5;14:235. doi: 10.1186/s12967-016-0992-8 (PMC4974725; doi:10.1186/s12967-016-0992-8)
Supplement: Supplementary file 2 — 10.1186/s12967-016-0992-8 CTSA article scores: PMIDs for 40634 articles indexed to CTSA grants in PubMed with scores from each of the three classifiers for each PMID. [file 12967_2016_992_MOESM2_ESM.xlsx]

## Sheet: Sheet1
PMID	T0 score		PMID	T1/T2 score		PMID	T3/T4 score
25562527	0.99952		21245182	0.769275		22056355	0.922085
23220414	0.999186		23435022	0.635276		25257842	0.917284
23970783	0.999173		24114121	0.6243		23449488	0.916559
22967270	0.999172		24045673	0.614179		24753971	0.912054
24523540	0.998915		23888328	0.581895		24091415	0.910651
22006328	0.998851		23322195	0.567206		22498687	0.906477
23700148	0.998635		20213249	0.546739		20052723	0.896653
25640170	0.998629		22353950	0.544968		21953498	0.89654
23873717	0.998628		20492838	0.536347		21824822	0.894909
25059218	0.998574		24622416	0.516379		22902011	0.893837
20376317	0.998485		22961571	0.515884		23670114	0.892745
24846272	0.99848		25168125	0.499426		25051943	0.891521
22265870	0.998398		23313811	0.494241		23974386	0.889903
25086170	0.998358		23462342	0.492398		20849288	0.889437
18369103	0.998253		21968279	0.488667		18437068	0.886285
22573557	0.998219		22210571	0.475538		23143672	0.884673
19933277	0.998052		25373733	0.4718		19963249	0.879783
20833654	0.997931		23335436	0.469642		24823282	0.879571
19796676	0.997816		25525888	0.469509		22289400	0.879427
22006791	0.99774		21294670	0.468528		21199971	0.877381
21315744	0.997684		23572165	0.465848		25100429	0.873498
24014686	0.997607		22923449	0.462895		21737759	0.873184
23115175	0.997596		22623210	0.462039		24113816	0.872152
25449907	0.997576		24569485	0.459816		22898115	0.867784
20961212	0.997514		22540912	0.456581		20459463	0.867329
25893216	0.997511		24111983	0.454015		25213744	0.86619
23263626	0.997367		23099651	0.452578		23830534	0.86473
23617241	0.997357		22545088	0.448155		22009719	0.864206
24373929	0.997354		23704676	0.447787		24157076	0.864122
22668509	0.997344		22936892	0.446213		25745697	0.864102
21423666	0.997285		22889573	0.443041		22215269	0.863459
22149965	0.997231		23204245	0.442731		23957946	0.863224
23639257	0.997205		21309695	0.440715		21734212	0.858019
23959245	0.997172		22369102	0.437112		22335873	0.8579
21852239	0.997148		25437877	0.435059		20303104	0.855725
23815102	0.997143		23817699	0.434372		23088168	0.853389
25051439	0.997072		23435159	0.431867		19549058	0.852834
24147766	0.997066		25056567	0.428416		24076281	0.848605
21963673	0.997041		19643434	0.427993		24440119	0.847826
24497180	0.997018		19082825	0.425299		20511114	0.846856
24469837	0.996949		20683766	0.423788		22648383	0.846503
23201825	0.996928		21748765	0.422235		23286592	0.844956
22955271	0.996913		19289491	0.421948		23072580	0.844235
20589832	0.996871		25432086	0.421836		20550591	0.843534
20005043	0.996825		17510206	0.42157		19914755	0.841639
21482686	0.9968		21871373	0.42116		24643795	0.841043
21335545	0.996785		24621255	0.421093		21681995	0.836234
24493850	0.996746		24345255	0.421054		21132524	0.835994
24813889	0.996716		22196945	0.420775		23943884	0.835979
19755517	0.996679		19502645	0.419458		23008295	0.835657
20181934	0.996674		18512816	0.418201		22493463	0.834198
25657338	0.996647		23292882	0.417276		21169811	0.833532
19962488	0.996605		20124139	0.412994		24164213	0.833336
24805101	0.996597		20540652	0.412672		24094919	0.832718
23750206	0.996505		23699750	0.411603		24261647	0.832596
20223282	0.996455		21479634	0.4116		24596707	0.831853
23967090	0.996446		20490801	0.410712		22068288	0.829332
21821917	0.996444		24085506	0.409816		23800935	0.828759
19541651	0.996429		24839206	0.409474		24794541	0.828378
23293020	0.996384		20672447	0.405439		22554399	0.824652
22024412	0.996355		24916546	0.404654		20008701	0.824073
25500111	0.996313		21881915	0.402816		22137065	0.823045
20872725	0.996311		18414865	0.40252		24439942	0.822567
21637794	0.996308		24743713	0.401985		22011394	0.821646
25118241	0.996287		24435060	0.400324		24859105	0.821138
23101464	0.996283		23835333	0.399643		19884613	0.820679
23838831	0.996273		22961573	0.399132		19571283	0.819938
21378025	0.996224		24804697	0.398653		22498021	0.818239
22757692	0.996206		19126569	0.39848		22537761	0.815771
25663530	0.99617		22610907	0.398438		18637982	0.814813
23376980	0.996143		25660434	0.398415		22364067	0.813466
25610798	0.996136		25393640	0.398124		23539281	0.813395
23642711	0.996099		24637999	0.398086		23478997	0.812794
24558433	0.996088		20625026	0.397771		22320339	0.811813
24906008	0.996076		24170758	0.397304		19372573	0.809812
20124104	0.996049		19001327	0.396668		19745221	0.80971
25352637	0.995986		24089446	0.396232		25443905	0.808927
20392836	0.995981		24130350	0.395697		21305507	0.804826
23588036	0.995978		23942868	0.394583		20550846	0.804456
22772450	0.995972		22076596	0.393961		23453649	0.804254
19742321	0.995964		23519998	0.393696		23460656	0.804006
21945411	0.995926		24752867	0.392305		21706297	0.803436
25108023	0.995859		19407666	0.39204		22424813	0.803226
24259505	0.995843		24583757	0.391532		23893821	0.802797
18541914	0.995824		21690570	0.390119		24712335	0.802457
22457638	0.995824		24899268	0.388011		21865093	0.802313
22138579	0.995815		22818724	0.387818		24218381	0.802212
24784359	0.99579		23879752	0.387764		19921113	0.801974
24911525	0.995769		21228246	0.387248		22080778	0.801243
22883925	0.995754		24111980	0.386982		20697785	0.801025
22089453	0.995751		23562090	0.386792		23459733	0.799419
24760848	0.995686		24743052	0.386186		23065954	0.799396
23591991	0.995675		22015991	0.385379		23731594	0.798506
24509083	0.99564		23439632	0.385129		25322295	0.798177
24579193	0.995618		22136094	0.384927		24862459	0.797644
22693204	0.995554		23973010	0.383921		21893778	0.797439
20362080	0.995531		20643378	0.383543		24871228	0.797167
25535829	0.995523		20694727	0.381093		20607434	0.796196
23060451	0.995503		19652123	0.380525		20689387	0.795195
22802622	0.9955		23698253	0.378707		23428085	0.795041
22386937	0.995462		22412923	0.377299		23519048	0.794218
25087611	0.995434		25248382	0.377179		20587790	0.794064
24068912	0.995419		22307137	0.377077		21721965	0.793362
25658419	0.99537		22251482	0.376231		21884856	0.792155
24735819	0.995342		23124935	0.375653		20097634	0.791896
22355403	0.995305		22551105	0.375582		23224388	0.791311
25024357	0.995297		17592082	0.375369		20439385	0.790994
25565310	0.995273		21803872	0.374588		21896667	0.790717
25648675	0.995241		21349398	0.374126		20822930	0.790378
20158406	0.995217		23704672	0.373014		23810664	0.789737
22827467	0.995178		25500887	0.372703		23580625	0.789159
22106308	0.995177		23877988	0.372701		24660833	0.789039
22669011	0.995169		19402172	0.372582		17701948	0.788095
21820212	0.995152		24130358	0.371944		24558016	0.787582
20720200	0.995141		25023489	0.371479		23124502	0.787216
22453679	0.995096		25453457	0.371206		21617509	0.787177
22343285	0.995085		20231565	0.371022		23829330	0.787036
19280245	0.995031		20957693	0.370911		22410642	0.786973
23491026	0.995028		24323392	0.370672		21145094	0.786373
20369013	0.994979		22044856	0.370463		23587870	0.786016
21945037	0.994936		24637941	0.37043		24296857	0.785066
24019885	0.994878		24415560	0.369693		24568606	0.784832
18787177	0.994868		23524841	0.369485		23924263	0.784538
23455503	0.994858		23835684	0.369044		22920780	0.784426
22579668	0.994848		23796131	0.368245		25654219	0.783599
24036883	0.994844		23419231	0.367363		23275518	0.78321
23630959	0.994828		18680527	0.364759		23722438	0.780246
23750231	0.994827		22864469	0.364204		23522995	0.780172
19679873	0.994822		22918156	0.363656		21335259	0.779324
23884339	0.994813		21186968	0.363601		22633338	0.779247
24145431	0.994801		20186975	0.363596		22499737	0.779013
22160772	0.994788		24742660	0.363326		23937729	0.777136
22180614	0.994746		24470557	0.362427		24373898	0.776593
20971892	0.994742		25336333	0.362344		21167347	0.775489
24424062	0.994729		24021217	0.36214		21726018	0.775304
18667503	0.994698		22323414	0.360927		24191084	0.774204
24677249	0.994641		25611727	0.360742		23229976	0.773964
24882465	0.994633		21593252	0.359845		22046851	0.773449
23742019	0.99463		23942080	0.359267		21458195	0.772615
23238710	0.994627		24170751	0.358432		22492832	0.771688
23959540	0.994596		25713428	0.358211		20233982	0.771434
25038242	0.994592		20039413	0.357851		24715578	0.770813
24183681	0.994588		23887841	0.356776		19447363	0.769553
24039668	0.994528		24866496	0.356588		24488558	0.769211
20841498	0.994496		22294512	0.356506		23810720	0.768817
21931594	0.994484		19564474	0.355963		19368499	0.768794
21658914	0.994482		24637543	0.355419		24808114	0.768141
24531328	0.994478		24483160	0.354999		20307807	0.767323
24129406	0.994475		23613806	0.354985		25220280	0.764654
25705890	0.99444		23412077	0.35451		19387322	0.763897
25907831	0.994432		19933908	0.354457		19951199	0.762841
22723319	0.994347		18559610	0.354425		24583491	0.762393
22810896	0.994332		23820600	0.353275		20620405	0.762031
23178823	0.994324		21149652	0.353118		22766988	0.761704
22617042	0.994316		24013647	0.35265		20177031	0.759503
24169490	0.994273		22735162	0.352573		21106659	0.759355
20519507	0.994268		21364138	0.352237		19524859	0.75894
25724890	0.994265		21694454	0.352224		24569158	0.75874
22345575	0.994229		25048381	0.35199		24343267	0.758597
22382924	0.994182		22198441	0.351688		22306115	0.75847
23502766	0.994168		25336745	0.350369		19888973	0.758171
18356297	0.994164		24836354	0.350328		22836530	0.758058
22407948	0.994161		25239228	0.350261		20421051	0.757235
22963736	0.994143		21059347	0.350144		24045672	0.756432
24655295	0.99413		23942869	0.349553		22732837	0.756146
22047966	0.994114		24345444	0.348785		23268586	0.755697
22158872	0.994091		21208675	0.348601		25308137	0.755347
21728174	0.994067		25214516	0.348344		21035298	0.754803
23945235	0.99405		24038960	0.34747		24678983	0.754397
23630120	0.994045		23664596	0.34744		21272530	0.754117
24935196	0.994026		20934264	0.347224		19951443	0.753968
21770894	0.994024		23218100	0.346615		23047125	0.753885
21995051	0.994018		22342106	0.346538		25281169	0.75357
23906810	0.994013		22160298	0.34645		24493321	0.753218
25136066	0.993999		24319120	0.346227		22825231	0.752981
25849980	0.993996		22001391	0.34568		23229978	0.752958
23724047	0.993986		23881846	0.345585		24183413	0.752436
21055718	0.993983		21494229	0.345247		21102357	0.751161
23319235	0.993982		22694733	0.344968		24026301	0.75037
21543793	0.993944		19581537	0.344699		19806653	0.749919
20640532	0.993906		22402864	0.344227		20071219	0.749746
23737535	0.99389		21674534	0.344168		24681332	0.748328
20660708	0.993885		21239359	0.344106		24711323	0.746483
24801999	0.993869		21411512	0.344017		19555154	0.746443
23396160	0.993864		23860642	0.343781		20378506	0.746013
23630968	0.993851		23756654	0.343444		24938303	0.745868
23204521	0.993833		21808985	0.342742		24657227	0.745732
22037760	0.993823		21052040	0.342621		21084692	0.745686
22034642	0.993786		22878421	0.342319		19816826	0.745421
23813862	0.993758		23645695	0.341831		24060673	0.74441
23685355	0.993753		18195173	0.341429		23552510	0.743987
23469850	0.993727		23613521	0.340968		19330890	0.743933
25964477	0.993713		19204651	0.340327		20143441	0.743658
23836888	0.993711		23945720	0.339846		23110376	0.74343
22884328	0.993695		23859929	0.339401		24523396	0.743272
20081107	0.993655		19609663	0.338998		19101774	0.743012
22020285	0.993653		22617866	0.338737		23292483	0.741406
21915712	0.99364		25488966	0.338732		22343837	0.74088
25419629	0.993625		23340893	0.338574		21566030	0.740166
18272172	0.993619		22267714	0.338492		22102742	0.739872
26196438	0.993594		24636395	0.338425		25113138	0.739749
21297427	0.99357		24484547	0.338411		22731618	0.739375
24884369	0.993563		24802860	0.337793		18780863	0.73895
24487585	0.993547		24114122	0.337616		23494652	0.737945
23997227	0.993468		24552317	0.337608		20052732	0.737763
22872230	0.993463		19366972	0.337344		22399479	0.737759
24809668	0.993417		23082002	0.337284		25506771	0.73662
19996382	0.993403		24024534	0.336907		25004983	0.736265
21307941	0.993385		22179104	0.336792		22527674	0.735268
24784239	0.993371		25117475	0.336734		21988795	0.735225
21518861	0.99337		23593417	0.336588		22268215	0.735056
23993424	0.993355		23270581	0.336412		24000945	0.734881
22573496	0.993348		21146637	0.336324		22753809	0.734476
20648472	0.993334		23907406	0.33605		24491237	0.733866
19828602	0.993333		21949144	0.334923		23947435	0.73338
25290246	0.993311		23524886	0.334649		25970574	0.732936
20570900	0.993299		21272186	0.334105		25597558	0.732883
21368773	0.993299		18927314	0.334044		21717436	0.732798
24203700	0.993287		23609829	0.333843		25295854	0.732649
21664633	0.993275		21370420	0.333501		20488960	0.732589
22722634	0.993255		21900636	0.333392		22070902	0.732476
20336436	0.993243		24821196	0.333379		20624800	0.7321
18715919	0.993221		24365449	0.333087		21337057	0.732098
24914938	0.993171		17047022	0.332693		24852392	0.731936
21731707	0.993125		23212718	0.332511		24309612	0.731918
24045574	0.993119		21869685	0.331833		21664017	0.731662
25038457	0.993099		21690118	0.331713		22552047	0.731499
23686492	0.993052		23966244	0.331527		22492785	0.731069
22448282	0.993049		21295383	0.331292		23576067	0.730971
21486905	0.993037		24813374	0.33126		25201936	0.730763
21856784	0.993033		24120380	0.331178		23750463	0.729692
24508732	0.993015		22549948	0.330959		21690472	0.729545
22998874	0.993011		22033493	0.330928		23320655	0.729243
24378287	0.99301		23290598	0.330721		21127080	0.729207
24194584	0.992994		21939549	0.330635		24474305	0.728757
21538437	0.992973		22361221	0.330422		22476985	0.728369
21124935	0.992932		19012954	0.330063		23506834	0.728152
24196947	0.992932		24517156	0.329816		24702839	0.728124
18846549	0.992919		22733022	0.329355		22427684	0.727122
25385294	0.992897		23992602	0.329023		20598987	0.72669
20944072	0.992883		20813580	0.328726		21472495	0.726358
22392094	0.99287		23512892	0.328685		23055128	0.726117
22336398	0.992856		23238591	0.328597		20089957	0.725802
23533623	0.992835		25644349	0.328514		22643786	0.725609
24763697	0.992816		24888810	0.327971		21946905	0.725429
22590586	0.992815		18760137	0.327914		24728619	0.725247
22936709	0.992809		19188849	0.327759		23263696	0.724282
25393853	0.992801		22167121	0.327545		22392668	0.724228
22983116	0.992798		24815851	0.327361		20019321	0.723782
23150897	0.992784		24687922	0.327156		21382516	0.723615
21701150	0.99278		24315218	0.327147		20922921	0.723481
24685553	0.992765		20449631	0.326428		24496232	0.72314
23673467	0.992761		21151016	0.326354		25189572	0.722944
23891895	0.992761		21508748	0.326348		23920576	0.722446
21722364	0.992753		24991037	0.326144		24022520	0.722115
22711888	0.992752		21848522	0.326038		22311334	0.722068
20682201	0.992746		25259787	0.325808		20200428	0.721907
25582579	0.992669		21478777	0.32566		19555397	0.72152
23093667	0.992668		25135998	0.325171		25455123	0.721405
23606237	0.992658		19786444	0.325148		20606152	0.719937
25282103	0.992658		23288372	0.325069		22035534	0.719611
25312268	0.992652		24744309	0.324516		24079219	0.719574
24871858	0.992639		21403038	0.324449		20097997	0.719306
23297347	0.99263		24834977	0.324444		20048678	0.718258
23550155	0.992629		23681940	0.324235		21962415	0.718195
21655103	0.992607		22110246	0.324186		20650361	0.718052
23864029	0.992598		19204199	0.323981		22885651	0.718018
22685416	0.992581		23478662	0.323626		25905843	0.717866
22242187	0.992572		24797222	0.323251		24382595	0.717864
21887788	0.992569		22345157	0.323201		23702192	0.71768
25733852	0.992549		20535150	0.3224		22095340	0.717624
20441795	0.992531		24125483	0.322335		19734137	0.717451
24167585	0.992526		23069814	0.321913		24860867	0.71735
22582314	0.992523		25285539	0.321796		24226306	0.717312
20923699	0.992512		23341513	0.321737		22968796	0.717089
22270000	0.992508		23278574	0.32144		22751755	0.716869
24211110	0.992494		25448059	0.321277		25162659	0.716839
22673618	0.992482		24062326	0.321193		24378846	0.716537
24935938	0.992481		20816041	0.320885		24912863	0.716376
23174952	0.992476		24048792	0.320757		21282029	0.715691
22373559	0.992444		21770764	0.32039		21171537	0.71559
25601203	0.99243		22405392	0.320351		22260893	0.715394
25785833	0.99241		20883542	0.320139		23780672	0.715311
24735327	0.992391		23862647	0.320109		24215228	0.715051
24176788	0.992372		20516446	0.319835		19654887	0.715043
22474295	0.992359		23783065	0.319833		24848207	0.714867
19493626	0.992349		21088586	0.319495		23357561	0.713965
24039560	0.992335		21926294	0.319246		19233055	0.713656
22903969	0.992329		22275471	0.319239		19165122	0.713517
19365560	0.992314		22740718	0.318943		23066359	0.71316
22699909	0.992313		24144652	0.318839		23030579	0.712574
24255920	0.9923		22555194	0.318687		20207237	0.712385
18393386	0.992298		24080129	0.318409		23288691	0.712292
24687959	0.992279		22340518	0.318302		23944283	0.712216
17430097	0.992276		21852813	0.317938		23299842	0.711146
23409030	0.992272		23847109	0.317887		23708439	0.710072
19293191	0.992268		17448130	0.317666		21692066	0.709941
24993644	0.992259		25452229	0.3175		25643000	0.70924
25711213	0.992257		24273022	0.317276		23009152	0.709189
22291585	0.992255		21767340	0.317181		24093358	0.70913
23213355	0.992234		19765674	0.316873		23930947	0.708664
23597726	0.992233		22586483	0.316619		21655405	0.708451
23283688	0.992217		22801247	0.31641		23701721	0.708124
20460271	0.992213		23972276	0.316395		21953138	0.707337
24253315	0.992209		24311632	0.316386		23553683	0.707107
24975127	0.992199		17339618	0.316322		24124967	0.707042
20097680	0.992196		22723578	0.316242		25905853	0.706984
22958899	0.992193		21173101	0.315931		22270934	0.70677
21998592	0.992191		25467848	0.315533		21181287	0.706188
23022559	0.992187		21521847	0.315303		21939829	0.706125
22682901	0.992163		24705615	0.315173		23942759	0.706084
23071639	0.992158		21912268	0.31513		22643787	0.705976
19959764	0.992147		24988118	0.315075		24769030	0.704796
21781144	0.992141		24332512	0.315012		24879050	0.703095
23262029	0.99213		24853636	0.314865		20151967	0.702632
24387844	0.992111		24559258	0.314227		23990162	0.702604
19661382	0.992095		21377994	0.314129		24129595	0.7026
22785238	0.992085		21051557	0.313672		23749774	0.702163
23044706	0.992085		22618768	0.313551		17998112	0.70214
24013225	0.992078		20067967	0.313537		22809064	0.702082
24877565	0.992077		24421901	0.313529		24917182	0.702053
22102819	0.99207		22928076	0.313077		23676294	0.701962
23459693	0.992065		24582483	0.312978		25145489	0.701833
21505264	0.992061		19793849	0.312953		25414955	0.700353
20812357	0.992047		20935561	0.312927		22068199	0.700295
24040398	0.992038		19153582	0.31256		21139091	0.700148
18981165	0.992037		23410564	0.31244		23624172	0.699622
20634593	0.992036		23817872	0.312407		22091785	0.699592
23661430	0.992032		21890452	0.312361		25351973	0.698855
22681667	0.992025		19761871	0.312211		24328648	0.698747
23860123	0.992023		23348766	0.311998		23259637	0.698671
21909241	0.992001		23454184	0.311839		21371946	0.698504
23202271	0.991973		22947589	0.311769		26035044	0.698437
20382856	0.991969		23992543	0.311751		24768291	0.698226
25922525	0.991967		20150283	0.311709		20642362	0.697366
21602802	0.991948		23092873	0.311698		21167519	0.697324
21349356	0.991943		23175674	0.311634		23188486	0.696628
24789909	0.991941		23962535	0.311433		24368717	0.696558
23929554	0.991932		20959530	0.311319		21318293	0.69621
20978346	0.99193		20837825	0.311146		22344617	0.696194
22508185	0.991905		25474535	0.311113		23891420	0.695929
22237593	0.991892		18804555	0.311111		19918045	0.695876
23349206	0.991879		22795314	0.311025		20060513	0.695738
20824133	0.991866		23570538	0.310975		20616294	0.695446
21642004	0.991862		23024438	0.310816		23904521	0.695357
22751115	0.991845		23882708	0.310812		22151509	0.695318
21832084	0.991835		19186958	0.310801		21357202	0.695288
23657852	0.991833		21753160	0.310725		21460487	0.695198
24711452	0.991784		21378213	0.310348		24468223	0.695097
18790719	0.99178		23012688	0.310302		25268853	0.694799
25064463	0.99177		25111040	0.310233		23286593	0.694695
23704210	0.991738		19095991	0.310064		24053213	0.694238
25646418	0.991738		21937481	0.310063		22226030	0.694199
23403405	0.991722		18004129	0.309897		22537991	0.693845
24755889	0.991722		22968888	0.309772		22623597	0.693419
18502824	0.991719		19443276	0.309359		22699855	0.692785
23528972	0.991713		23573238	0.309296		24185149	0.692539
24348460	0.991704		20634190	0.309239		23775371	0.692493
23410250	0.991702		20363190	0.309224		23263883	0.692446
23645674	0.991685		22455415	0.309208		22743384	0.692279
22323545	0.991675		23736733	0.309133		22266704	0.692126
21775597	0.991673		22943577	0.309062		23275187	0.691916
24379345	0.991668		24047110	0.308999		25232747	0.691688
23106100	0.991667		25706751	0.308959		24161052	0.691653
24699359	0.99166		22033282	0.308715		23628226	0.691339
21093933	0.991653		22262157	0.308324		25081065	0.690897
22988468	0.991653		24473530	0.308314		19583720	0.690746
24920846	0.991626		19711464	0.308137		25790405	0.690652
19702427	0.991611		22880820	0.308131		21852653	0.689708
21193909	0.991605		22805161	0.308108		24398135	0.689705
23577159	0.991602		24523439	0.308033		22463734	0.689536
23668840	0.9916		24168957	0.307984		23532990	0.688958
23126606	0.991595		20378678	0.30798		24804360	0.688909
24325979	0.991591		24018646	0.307898		24029558	0.688517
21807070	0.991588		24636682	0.307723		20624609	0.688198
23200321	0.991583		23450712	0.307681		25526749	0.688087
18633443	0.991563		24474568	0.307625		20619550	0.687655
25002589	0.991555		20528109	0.307497		24625163	0.687373
21577247	0.99153		23499158	0.307408		19551447	0.687146
25234043	0.991521		23099009	0.307301		24725492	0.686071
23645882	0.991518		25627002	0.307221		19393356	0.685806
24766459	0.991507		22371887	0.307123		24338452	0.685747
21146506	0.991501		24602256	0.307114		19241490	0.685222
21961044	0.991499		22421195	0.306946		22227841	0.684829
24019972	0.991472		22105720	0.306828		21792864	0.684764
25397880	0.991466		23704673	0.306775		25185637	0.684633
19562761	0.991449		20558559	0.306706		25155103	0.68462
22941036	0.991443		21651797	0.306635		24413013	0.684517
21436315	0.991426		21346148	0.30638		24643898	0.684292
22895703	0.991406		23813912	0.306232		23388114	0.683653
23820588	0.991389		24896141	0.306131		19685528	0.68353
23475945	0.991359		19665588	0.306072		21460710	0.683516
21998409	0.991349		17620054	0.305942		24481174	0.683298
23097472	0.991318		25656999	0.305808		22002645	0.683094
22183615	0.991317		19207891	0.305726		22458336	0.682727
21915300	0.991303		20127092	0.305612		24114615	0.682585
22402440	0.991294		23704677	0.305554		20078443	0.681706
22235123	0.991291		21283552	0.305442		24443930	0.681656
22508863	0.991279		25650899	0.305155		23386663	0.681534
24244499	0.991278		18408527	0.304844		24779524	0.68119
25070848	0.991278		22508376	0.304824		24333204	0.681072
23275622	0.991241		24026563	0.304805		20089281	0.680873
18923396	0.991233		22547092	0.304795		21559775	0.680269
24338723	0.991192		19366978	0.304674		23689053	0.679564
19151370	0.991169		23432360	0.304552		22267253	0.679226
18250167	0.991153		20634298	0.304423		25589009	0.679208
25061615	0.991151		23422397	0.304024		21538166	0.67896
24412615	0.991118		23552470	0.303951		24093360	0.678933
20308562	0.991117		23358784	0.303848		19888968	0.678578
21520038	0.991111		23575907	0.303737		22488405	0.678556
23455648	0.991104		25414156	0.30352		23877236	0.678446
24933342	0.991089		22924607	0.303318		19636001	0.678396
21252118	0.991074		22776534	0.303294		18005365	0.678177
22702843	0.991073		21677597	0.303147		22641790	0.678154
25650174	0.99106		25528738	0.303028		23313032	0.676657
21298111	0.991031		19830387	0.302889		22534593	0.676645
22169038	0.991026		23685940	0.302826		24380671	0.676448
22581266	0.991017		22549288	0.302731		25039269	0.676324
24970865	0.991017		22723582	0.302625		21066933	0.67621
24975876	0.991015		23799273	0.302604		23969144	0.675897
24618691	0.990996		22000478	0.302488		22209035	0.675896
24658302	0.990991		22133422	0.302417		22042721	0.675796
20448054	0.990986		24307184	0.302396		24582008	0.675638
22862823	0.990964		23397500	0.302367		22318929	0.675358
23645403	0.990964		21637114	0.302341		24371839	0.675307
18453567	0.990953		23128859	0.302211		21671414	0.675118
25415227	0.99095		20964595	0.302057		19760306	0.674259
24799533	0.990945		25323060	0.302043		24139555	0.674238
21956116	0.990941		20145187	0.30199		22499736	0.673586
23050020	0.990941		24229746	0.301975		21191119	0.672894
22132136	0.99094		24862167	0.3018		21473965	0.672346
21641187	0.990938		23835693	0.301626		23839751	0.671993
21778099	0.990933		25150798	0.301567		20147680	0.671816
21856753	0.990922		20691026	0.301498		19414883	0.671574
22933705	0.99091		21714999	0.301308		19744509	0.671485
26103456	0.990886		22464991	0.301119		24922165	0.671074
24812668	0.990874		23903894	0.300745		23281295	0.670807
20360006	0.990857		24875133	0.300623		20576734	0.670674
25426628	0.990856		25145344	0.300547		20228686	0.670374
25965570	0.990852		22040840	0.299943		22927679	0.670093
20040765	0.990844		25784663	0.29974		19349631	0.669596
24760140	0.990841		22343334	0.299232		25491412	0.669585
25450107	0.990822		23902481	0.299148		24339449	0.668662
24068942	0.99082		20672296	0.299069		18842916	0.668529
24566625	0.990808		23242596	0.298882		22651978	0.668143
25760243	0.990762		23082133	0.298707		21784557	0.667759
24861551	0.990753		24241210	0.298599		24331203	0.667515
24973414	0.990749		23398128	0.298574		24491412	0.667423
23222517	0.990719		25341548	0.298367		24162140	0.667324
23831717	0.990718		24111982	0.29811		25500097	0.667283
25158130	0.990684		23751236	0.297881		22515953	0.666748
23689636	0.990656		20967484	0.297739		24346021	0.666168
25287330	0.990643		23683600	0.297654		24698330	0.665963
21219931	0.99064		24528284	0.297614		22315131	0.665134
20417247	0.990599		22381024	0.297531		21878677	0.665074
18802076	0.990582		22785264	0.297411		23512915	0.664981
22461698	0.990575		24991834	0.297396		23237607	0.664349
25708523	0.99057		19592630	0.297073		23195204	0.66416
22824251	0.990552		21489573	0.296903		25873349	0.66414
24706793	0.99055		23782128	0.29676		23984052	0.664055
20371720	0.990546		25237196	0.296537		22134519	0.663997
19056861	0.990533		23505170	0.296443		24762533	0.663874
23322710	0.990502		21606416	0.296382		25063589	0.663822
19560443	0.99049		23992649	0.296368		19247276	0.66377
24493010	0.990488		19188181	0.296275		19106418	0.663604
23161749	0.990484		23823329	0.296215		24383486	0.663537
23874387	0.990473		24321374	0.295965		25790399	0.662872
23378428	0.990468		25468160	0.29592		23698256	0.662703
24098361	0.990458		25433664	0.295889		23921906	0.662245
23935471	0.990451		23921215	0.295886		24556762	0.661897
23103561	0.990429		23435876	0.295872		19001303	0.661796
22768253	0.990427		24777992	0.295772		25602870	0.661591
22675504	0.99042		22914079	0.295644		20616287	0.66088
20676143	0.990412		24680796	0.295433		21182792	0.660855
24393849	0.99041		20235838	0.295376		25123344	0.660519
24811404	0.99041		21098460	0.295234		22985985	0.660147
18460641	0.990393		20945468	0.294916		20077155	0.659842
18653557	0.990393		24582471	0.294832		24711327	0.659836
23965942	0.99039		21239698	0.294818		23070655	0.659701
23237504	0.990389		20192725	0.294792		20362382	0.659346
20682659	0.990381		21398330	0.294588		22572916	0.659053
21909103	0.990381		20415603	0.294214		25659235	0.658796
25003193	0.990363		21712645	0.294205		18231860	0.658662
20072628	0.990361		23085503	0.294127		24681602	0.658443
24029420	0.990345		23855333	0.294035		22771095	0.657745
20847045	0.990331		19129971	0.293973		22690966	0.657564
24806510	0.990328		21833452	0.293781		24793118	0.657517
24126181	0.990315		24052226	0.293758		19752468	0.657386
24943591	0.990312		19533023	0.293659		20338901	0.656863
24098564	0.990311		24913924	0.293533		21124216	0.656666
21518092	0.990294		22875630	0.293524		24451092	0.656477
23761040	0.990281		21339262	0.293424		23957569	0.65644
25402228	0.990243		25402398	0.293187		24188687	0.656205
23524907	0.990215		22074059	0.293128		25713942	0.65577
23212098	0.990203		23127806	0.292873		23868081	0.655712
22331573	0.990202		23434504	0.292796		24158181	0.655692
23073617	0.990202		19375681	0.292773		24128619	0.655683
20190142	0.990144		21423737	0.29263		23588954	0.655671
24769729	0.990109		21602699	0.29256		20673244	0.655255
23511846	0.990104		22547887	0.292522		25063590	0.654984
25397617	0.990083		24615778	0.292483		22397624	0.654925
23008165	0.990059		24253247	0.292424		24621873	0.654825
23056333	0.990054		25218906	0.292283		22722611	0.654536
20031276	0.990048		21846341	0.292177		20178624	0.654281
25598502	0.990047		23151373	0.292146		24152590	0.654182
22539170	0.990018		23530167	0.292118		24786609	0.653762
22238371	0.989977		19920001	0.292086		24001488	0.653726
24713324	0.989971		24051965	0.291812		20226908	0.653423
21725364	0.989961		24932614	0.291656		23369769	0.653002
24047560	0.989952		25132119	0.291633		24594561	0.652445
23157328	0.989943		20837917	0.291518		19730175	0.65244
24990892	0.989937		18238736	0.291468		23200983	0.652422
25631124	0.989924		22026966	0.291459		21373938	0.652175
25369198	0.989906		23312232	0.290752		19841117	0.651889
25339670	0.989898		25283350	0.290664		20597135	0.651844
23693024	0.989891		20700478	0.290663		23433618	0.651312
23455504	0.989861		24101698	0.2906		25804989	0.651128
18855024	0.989856		21261434	0.290486		21972306	0.6511
24866799	0.989835		24615776	0.290233		22505279	0.651008
20874659	0.989822		25496399	0.290121		20971603	0.651007
18398918	0.989805		24470003	0.290021		23842125	0.650433
20970506	0.989805		23981511	0.290015		25012989	0.650251
24985914	0.9898		17486678	0.290011		22306794	0.650228
22398282	0.989777		22612364	0.289996		25310638	0.650151
23936388	0.989772		24802654	0.289776		24977632	0.64863
22982992	0.98977		24661819	0.289769		24521363	0.648602
17385211	0.989753		25616042	0.289611		25727984	0.648344
24332033	0.989751		23611977	0.289552		24064282	0.648143
24327474	0.989739		17879926	0.289501		23045536	0.648023
24552815	0.989736		22677718	0.289444		18586992	0.647841
24155918	0.989699		24713880	0.289437		21597368	0.647644
23970785	0.989691		24789057	0.289319		23942933	0.647457
22863954	0.989689		20204368	0.289239		23067354	0.647243
21536680	0.989677		19254971	0.289222		21806563	0.647116
21254216	0.989652		22364141	0.289154		22112741	0.647071
23974433	0.989649		19834467	0.288875		25468393	0.64676
21727188	0.989625		23459323	0.2887		21646579	0.646184
23510938	0.989623		22348451	0.28864		25832976	0.646152
25573176	0.989608		24554062	0.288615		20805450	0.646
22354167	0.989601		22028279	0.288565		24144073	0.645752
23600521	0.9896		24119615	0.2885		19622537	0.645637
23833235	0.989599		22137671	0.288468		19616182	0.645317
21553863	0.989575		19564272	0.288394		24664356	0.645074
20827282	0.989571		23946713	0.288219		23616206	0.644924
24802266	0.989555		20956707	0.288141		21653298	0.644868
24071572	0.989518		23983255	0.288106		22681763	0.644211
22194327	0.989509		24367599	0.288055		22731764	0.642871
21967164	0.989504		22269205	0.287969		23358386	0.642735
20682340	0.989481		22943559	0.287635		25002728	0.642503
21325639	0.989471		25665812	0.287634		23530303	0.641973
23294137	0.989451		20679559	0.287474		21212420	0.641903
23489923	0.98945		24177413	0.287386		24231453	0.641273
23911236	0.989441		19108693	0.287357		21492002	0.64121
20702771	0.98944		23939544	0.287146		25300237	0.640828
24786325	0.989437		24969577	0.286941		24476784	0.640658
26020269	0.989433		20920644	0.28686		23793251	0.640528
21371553	0.98942		18617627	0.286758		23543779	0.640444
22974528	0.989408		23959599	0.286724		25336596	0.63926
23922894	0.989382		19952143	0.286642		24923722	0.638913
24771849	0.989378		18162014	0.286604		24135391	0.638807
22623770	0.989346		18854724	0.28648		22515933	0.638796
20719952	0.989335		20226444	0.28648		24794092	0.638745
20659327	0.989305		22561391	0.286403		21416234	0.638523
25165111	0.989287		23017325	0.286329		23009330	0.638427
22314925	0.989271		20028945	0.286306		24522742	0.63804
24458361	0.989266		25423308	0.286223		22000501	0.637658
21757679	0.989256		23585663	0.285818		25543110	0.63764
21237683	0.989252		23340897	0.285799		24362573	0.637591
23326517	0.989252		23567441	0.285757		24257431	0.637563
23553928	0.989246		23447519	0.285682		18709418	0.637292
25592437	0.989221		23896681	0.285633		22124619	0.636633
23221045	0.9892		21586722	0.28524		25476035	0.636313
21306748	0.989192		25536954	0.285206		19768510	0.636252
20881960	0.989183		24045867	0.285178		21444853	0.636152
25578398	0.989169		24711551	0.285136		22038482	0.636148
22132705	0.989167		22547107	0.28508		22247423	0.635936
23774213	0.989164		18582177	0.285056		23621969	0.635728
24951473	0.989164		21340626	0.285051		23456503	0.635634
26251826	0.989155		25096078	0.28487		20582399	0.634926
25098295	0.989149		24868031	0.284808		23863815	0.634889
23624921	0.989141		23265698	0.2848		23802846	0.634501
24463558	0.989105		25025548	0.284707		22259752	0.634483
22019628	0.989096		21184184	0.284699		25205516	0.634343
24367090	0.989092		22895351	0.284537		24736190	0.634315
25192014	0.989088		24839884	0.284332		25129426	0.63427
21799066	0.989078		25034311	0.284255		24967829	0.634202
22609053	0.989019		21311578	0.284028		19049356	0.633987
20153722	0.989005		23803341	0.283986		24884910	0.633979
24298015	0.988972		24316175	0.283783		22394570	0.63351
22067909	0.988935		23745991	0.283748		21445680	0.632878
23300739	0.988905		23042974	0.283647		23795625	0.632857
19552919	0.9889		24771634	0.283506		23213150	0.632849
24976385	0.988885		18957534	0.283484		22809903	0.632757
23717434	0.988861		21681226	0.283369		24301842	0.632591
20558669	0.988818		18211129	0.283265		22154889	0.632555
24423144	0.988815		25104521	0.283132		20704123	0.632205
22782898	0.988809		23541975	0.283076		24657055	0.632142
24481601	0.988801		22935583	0.283011		19011398	0.632119
22850876	0.988796		23642462	0.282999		22103958	0.632099
24784828	0.988788		18951617	0.282973		21849660	0.631974
23335052	0.988787		23359348	0.282937		24390404	0.63182
24268915	0.988779		24132922	0.282907		22433118	0.631725
25401279	0.988772		21091924	0.282892		20937448	0.631665
24367580	0.988766		17363531	0.282887		24093624	0.631551
24334765	0.988763		23143347	0.282856		22868241	0.631265
24935928	0.988753		20495476	0.282772		19156469	0.631008
25015957	0.988748		24949544	0.282744		22891735	0.630937
20029940	0.988718		25458644	0.282647		20202623	0.630867
24595304	0.988709		22332798	0.282622		24006034	0.630824
22326221	0.988704		24141239	0.282543		21504886	0.630552
24586412	0.988702		21782874	0.28234		19442478	0.630406
22915113	0.988695		23229890	0.282283		17652189	0.630187
24465609	0.988693		23469984	0.282068		25879082	0.630062
23824804	0.988691		18430778	0.282047		23054925	0.629946
17033628	0.988681		17823421	0.282019		22970531	0.629932
22124154	0.98868		22325245	0.281743		18951521	0.62993
24834978	0.988674		17914032	0.281716		23159254	0.629385
25325015	0.988639		20387090	0.281691		23688091	0.629002
23504318	0.988635		23471268	0.281585		24952694	0.628929
21956185	0.988622		23015655	0.281357		22643554	0.628757
25069985	0.988601		24418351	0.28135		24932840	0.628714
23649630	0.988596		19920107	0.281217		22832182	0.628668
22528593	0.988588		18502162	0.281163		21237610	0.62801
25297695	0.988579		21739598	0.281148		19892697	0.627871
23437181	0.988577		23515902	0.280986		25845467	0.627753
20460455	0.98857		24060707	0.280896		20393360	0.627611
24077307	0.988569		25137422	0.280858		24821680	0.627093
20551311	0.988536		15082480	0.280821		25000909	0.626999
17901361	0.988532		20402707	0.280821		25391283	0.626622
22430206	0.988526		22510250	0.280688		21478794	0.62652
23939491	0.988515		25070961	0.280463		25767969	0.626514
25638276	0.988515		24005123	0.280431		20386058	0.626122
22801503	0.988509		20080922	0.280233		23070656	0.626012
22024396	0.988495		20028938	0.280175		20590484	0.626
24984783	0.988492		22003158	0.280122		25294625	0.625956
25128906	0.988488		21749907	0.280018		24059877	0.625902
22207718	0.988474		23256098	0.279964		22914046	0.625687
22647578	0.988468		19535429	0.279787		20924012	0.625483
21969371	0.988463		23817567	0.279711		20973856	0.625092
20018236	0.988454		24026554	0.279685		22316446	0.624484
20577877	0.988448		23754238	0.279498		25315583	0.62439
25448431	0.988446		21477202	0.279479		24585741	0.6241
23490254	0.988445		22072742	0.279446		24056507	0.623554
23901138	0.988436		24833354	0.279423		20579169	0.62354
22481268	0.988428		24796864	0.279374		18656042	0.62342
25339362	0.988428		23356386	0.27935		21788561	0.62312
21132069	0.988423		19417580	0.279252		23194482	0.623115
23251617	0.988415		24768678	0.279049		21551403	0.623015
20659817	0.988406		19476729	0.278867		23673893	0.622552
23107432	0.988394		21358389	0.278786		23865658	0.622449
23440596	0.988387		24278992	0.278758		23498112	0.6223
23535822	0.98838		22024822	0.278664		21922245	0.622048
21048215	0.988338		18596733	0.278651		24295612	0.621842
25347468	0.988323		19001516	0.278593		20446980	0.621553
24764583	0.988322		22453769	0.278585		23974385	0.621402
22008369	0.988313		20458043	0.278524		19104932	0.621334
24584483	0.9883		20424192	0.278475		23657693	0.621068
22564736	0.988296		20956622	0.278462		19786163	0.620987
23151455	0.988288		25284089	0.278382		24026600	0.620721
24787463	0.988281		19670459	0.278308		24828844	0.620681
24913817	0.988278		25066676	0.278204		23330944	0.620492
23960191	0.988277		19295505	0.27813		21613562	0.620362
22745684	0.988271		20564148	0.278048		22475677	0.620193
22464327	0.988259		20962021	0.27797		19896028	0.619601
24672029	0.988251		23560574	0.277859		23289655	0.619107
23028384	0.988248		24623853	0.277746		21447807	0.618694
24516401	0.988203		21857490	0.277639		23277898	0.618502
25827254	0.988199		18304693	0.277491		25479346	0.61816
24403062	0.988178		20827170	0.277488		23640105	0.618105
24747341	0.988176		23101743	0.277452		22787010	0.618081
23303949	0.988169		22035643	0.277418		21134651	0.617986
24304814	0.988164		21921983	0.277402		22458607	0.617605
22840297	0.988154		24576165	0.277253		21854275	0.617547
23576438	0.98815		20668047	0.277196		20216341	0.617389
24335527	0.988148		23512818	0.277164		25905858	0.617338
24291288	0.988132		21715514	0.277145		24613574	0.617123
25882708	0.988119		22990715	0.276815		23796627	0.616881
21135173	0.988108		21690627	0.276789		18772298	0.61674
23740243	0.988094		23629145	0.276789		24337542	0.616651
24886596	0.988047		24089509	0.276759		23031612	0.616589
25998175	0.988022		22538155	0.276681		23799722	0.616454
22675156	0.98802		24958824	0.276265		24284750	0.616082
23665060	0.988012		23239151	0.276221		20377759	0.615891
24699451	0.988		24507091	0.276205		22080702	0.615875
24349309	0.987998		23079770	0.276156		23409792	0.615864
18250483	0.987968		24622062	0.276121		21697291	0.615738
24179175	0.987955		24045865	0.27606		20131687	0.615489
25003815	0.987948		23358607	0.275956		20616286	0.615477
20421391	0.98793		20460644	0.275951		21487842	0.615469
23382191	0.98792		21552165	0.275886		23874360	0.615007
21622566	0.987917		22809800	0.27588		24050986	0.614306
24799699	0.987917		22702660	0.275692		24771774	0.614208
22344733	0.987905		22230097	0.275657		23768446	0.613585
20299164	0.987898		23172272	0.27565		25175694	0.613518
22588883	0.987898		21402547	0.275476		24337444	0.613273
22127113	0.987895		21293446	0.275225		23222269	0.613177
20236388	0.987888		20876408	0.275146		20479030	0.613138
22009755	0.987888		20662805	0.274979		20463190	0.613134
24280056	0.987878		22836132	0.274889		23731003	0.612933
22787033	0.987876		21784145	0.274864		22215266	0.612849
25721301	0.987864		21617641	0.274641		19318665	0.612775
22246629	0.987851		25055154	0.274619		20535717	0.612768
17984303	0.987849		22431413	0.27452		22273080	0.612558
24615012	0.987848		25824215	0.274517		24179259	0.612254
22508987	0.987837		25482680	0.274469		20012561	0.612101
23769925	0.987822		24656411	0.274371		17914004	0.611818
24468747	0.987821		23512711	0.274369		22868362	0.611794
20713600	0.987818		20576945	0.274299		21575825	0.611739
23704919	0.987813		19996755	0.274093		23482082	0.611661
25451161	0.987794		25413621	0.274066		21554271	0.611399
25201220	0.987785		20978464	0.274014		21842244	0.611267
23236200	0.987774		23380890	0.273905		24463308	0.61124
24887587	0.987768		21392192	0.273833		23660727	0.611134
25865496	0.987763		24730538	0.273826		23478992	0.610204
23555573	0.987747		25259939	0.273823		22425128	0.610193
20465564	0.987728		23193216	0.273774		24139766	0.610175
24073391	0.987728		25249668	0.273744		24304050	0.609632
25716355	0.987708		24696460	0.273676		23983022	0.609549
23467373	0.987691		23782741	0.273608		24518776	0.609431
23094804	0.987686		23704675	0.273542		22592753	0.609194
23650378	0.987672		19724055	0.273415		24372758	0.60893
24845974	0.987661		24037735	0.273354		22235822	0.608676
18615011	0.987656		22166557	0.273332		21900441	0.608605
24574339	0.987641		22308295	0.273311		21200195	0.608304
22431618	0.987639		23872069	0.27324		25769703	0.608193
21252091	0.987637		22228321	0.272993		25185475	0.608181
20941378	0.987624		26009747	0.272989		20693738	0.6079
22170488	0.987594		23864006	0.272943		21403142	0.607518
22224628	0.987593		20402706	0.272906		25837518	0.607357
21057545	0.987568		24355079	0.272775		23648790	0.607001
25279788	0.987564		23412108	0.27276		22706833	0.60675
25769695	0.987564		22472995	0.272736		24552680	0.606731
22955282	0.987533		23958597	0.272716		18976734	0.606604
23056497	0.98753		26179185	0.272636		24745634	0.606459
20852040	0.987524		20595906	0.272613		21747103	0.606446
21119109	0.987511		25250632	0.272512		25366414	0.60638
23716557	0.987507		23640743	0.272508		24022992	0.606272
23720056	0.987491		24227635	0.27247		23225173	0.605633
24402778	0.98749		22083331	0.272451		24931952	0.605339
21350482	0.987474		21499862	0.272239		18311749	0.605256
23696850	0.987466		21372034	0.272224		20616291	0.605104
23409132	0.987457		21134520	0.272216		22435966	0.605072
23703870	0.987456		22223821	0.272205		22146669	0.604598
22028311	0.987447		23340884	0.272079		22997349	0.604551
23404835	0.987444		22706327	0.272057		23229979	0.604488
23097751	0.987443		25531167	0.272055		21780092	0.604274
23857717	0.987441		18534218	0.27203		22847119	0.604258
24048904	0.987434		20494414	0.271705		21701601	0.604211
23370147	0.987421		23183528	0.271698		19443818	0.603791
24462720	0.987416		24080099	0.271598		19772237	0.603585
25377087	0.987414		17544212	0.271581		22895235	0.603088
25205203	0.987404		18949545	0.271556		23713441	0.602961
20393141	0.9874		25557969	0.271522		19081114	0.602816
20955346	0.987399		23512951	0.27152		23734574	0.602455
21268286	0.987397		21518168	0.271499		20167337	0.602375
17197157	0.987389		22123381	0.271443		23129676	0.601995
22543850	0.987341		17164314	0.271352		23529450	0.601906
21192986	0.987337		19632710	0.271236		22087614	0.601866
25920008	0.987334		23610082	0.271186		23122213	0.601835
22785213	0.987328		21671363	0.271044		22982838	0.601513
25069065	0.987321		22505276	0.271028		21885646	0.601399
22002078	0.987314		19287303	0.271009		25023071	0.601032
19252974	0.98731		18443259	0.270993		23054103	0.600719
25768906	0.98728		19797280	0.270955		24685531	0.600365
22869729	0.987274		19850685	0.270936		19209401	0.600174
21810932	0.987264		22253393	0.270678		24842739	0.600148
24379393	0.987264		25072757	0.270545		20308348	0.600037
22266796	0.987254		19473302	0.270501		22180577	0.599819
25376332	0.987244		21946803	0.270333		21057312	0.599694
20465566	0.987241		23517118	0.270311		17999613	0.599669
24424054	0.987236		21550950	0.270277		22454285	0.59951
25556162	0.987208		24499951	0.27024		24304182	0.599247
21668365	0.987206		18997671	0.270231		24033696	0.599095
23740900	0.987194		24614337	0.270196		23226108	0.599012
25467802	0.987173		24168836	0.270192		21617570	0.598863
22952038	0.987167		18829512	0.270079		21961677	0.59882
22997161	0.987155		24101420	0.270064		23656606	0.598536
22733781	0.987137		20590751	0.269971		24495307	0.598522
23760242	0.987112		22684796	0.269932		24689537	0.59819
20200956	0.987106		23223405	0.269896		20696695	0.59801
24424052	0.987101		25271011	0.269879		25685657	0.597936
24012417	0.987096		25413267	0.269867		25728729	0.597809
25263126	0.987071		21638090	0.269683		24721718	0.597599
18926158	0.987015		23452682	0.269652		25749396	0.597461
23109214	0.986991		23264399	0.269637		18670280	0.597332
22562362	0.986989		21967662	0.269572		23697961	0.597173
24646516	0.986986		24965522	0.269546		24527818	0.597102
25249167	0.986983		25170013	0.26948		21778151	0.59703
24746612	0.986976		24891274	0.269478		24138488	0.597002
25503387	0.986966		24986062	0.269473		23460651	0.59684
20689445	0.986961		22424000	0.269397		19189991	0.596739
22892723	0.98696		20587746	0.269376		20057328	0.596614
22431204	0.986955		22734022	0.269295		24526542	0.59636
25858952	0.986949		25483416	0.269208		25839968	0.596298
24309563	0.986946		24166065	0.269145		18540792	0.596156
22526258	0.986927		17909804	0.269142		24383480	0.595968
22015313	0.986917		25186291	0.269037		25435554	0.595817
21072174	0.986909		24782291	0.268918		25905844	0.595792
25129077	0.986892		23592503	0.268727		24347475	0.595735
23650391	0.98689		22402804	0.268696		24094901	0.595724
22718822	0.986887		24050738	0.268654		19634588	0.595595
24079076	0.986878		22213436	0.268642		21664193	0.595561
23424640	0.986853		19962185	0.26863		22362356	0.595106
19459883	0.986848		21955035	0.26863		24237923	0.594857
21757021	0.986843		16777060	0.26857		22090192	0.594776
26209258	0.986827		25175762	0.268488		24457494	0.594714
23183168	0.986816		16998094	0.26846		23508056	0.594571
23661808	0.986807		23033237	0.268423		24302089	0.594375
24392123	0.986798		24565455	0.268393		23023288	0.594328
23321049	0.986776		24336012	0.268283		22770436	0.594217
25129075	0.986771		20687826	0.268252		20696957	0.593878
21062750	0.986734		24606093	0.268233		22278986	0.593781
22172638	0.986725		24022862	0.26797		22683399	0.593591
20712402	0.986716		22729159	0.26785		24288714	0.593517
21518852	0.986679		25117929	0.267835		24041978	0.59341
19639289	0.986666		22452807	0.267724		22508337	0.59339
23363980	0.986654		25862116	0.267697		23372472	0.593371
21784163	0.986652		23755929	0.267596		25739162	0.593322
25270066	0.986641		19699593	0.267516		21450244	0.593275
23029556	0.986638		22456619	0.267507		23179390	0.592956
23590301	0.986635		22709547	0.267476		21668747	0.592223
22048453	0.986633		18372395	0.267406		24874987	0.592172
25270989	0.986616		23545150	0.267396		25269410	0.592141
21880771	0.986613		24531846	0.267348		19297565	0.592006
21266578	0.986596		20427778	0.267254		24650619	0.591719
25710911	0.986595		23776118	0.267246		23229982	0.591656
23247064	0.986584		24707021	0.2672		23941313	0.590796
21441353	0.986567		23350696	0.267185		24629557	0.590691
21987375	0.986567		20662773	0.267147		19166556	0.590578
25250048	0.986561		18695163	0.267142		23537230	0.59048
24030951	0.986554		18753121	0.267115		25511116	0.590458
21715026	0.986549		23622849	0.26704		20146111	0.590438
23918451	0.986523		19519691	0.266887		18780320	0.590426
22573385	0.986522		24092827	0.266779		22616204	0.590381
18852354	0.986516		22511577	0.266701		24186304	0.590098
24399855	0.986516		20522167	0.266548		24633725	0.590089
25246589	0.986514		18001798	0.266517		22432897	0.590043
19196714	0.98651		18251622	0.266482		24454577	0.589644
24637664	0.986508		23029197	0.266357		22064624	0.589559
21980528	0.986501		24162898	0.266299		24932570	0.589496
25036730	0.9865		21953800	0.266218		24395941	0.589397
21185624	0.986498		23131462	0.26617		20880045	0.589375
23272144	0.986478		22383749	0.266147		23086584	0.589349
20045101	0.986473		25153084	0.266132		23419436	0.589331
21267076	0.986466		23172636	0.266131		24767779	0.589065
23304380	0.986464		25049329	0.26605		22709810	0.58882
25688083	0.98646		22809813	0.266026		23808856	0.588613
25001956	0.986456		19955545	0.265974		24648018	0.588532
24013643	0.986436		21458845	0.265948		25154464	0.588466
22319150	0.986428		21299475	0.265861		22895231	0.588452
22387017	0.986419		23305087	0.265844		20976532	0.588114
18178673	0.986413		18794549	0.265839		23001243	0.587887
22511722	0.986369		18706417	0.265822		18986435	0.587842
23241557	0.986365		22822237	0.265783		23222008	0.587631
22568557	0.986349		20664016	0.26572		25601279	0.587523
22131398	0.986342		21129323	0.265702		23510102	0.587519
18492848	0.986335		23153673	0.265693		25585327	0.587159
20039274	0.986335		26154250	0.265655		24157354	0.586993
23382974	0.986335		22198470	0.265654		20679955	0.586799
22891338	0.986327		22576886	0.265649		22913474	0.586765
21288898	0.986317		21865944	0.265603		20233801	0.58659
21285247	0.986295		21782251	0.265524		26146238	0.586445
25568183	0.986292		20705965	0.265265		22546268	0.586207
22907056	0.986288		20093894	0.265082		22259070	0.586005
22941572	0.986288		22011412	0.264977		24753176	0.585946
21872362	0.986272		20920764	0.26493		24296854	0.585882
22258617	0.986272		20709233	0.264929		21802828	0.585806
25249629	0.986253		19557386	0.264907		23522296	0.585651
23523748	0.986192		24247300	0.26488		25377349	0.585552
22020132	0.986188		20956731	0.264737		25209923	0.585247
18316400	0.986186		21737172	0.264711		25405069	0.584978
23640885	0.986183		19390517	0.264662		21812953	0.584856
25762642	0.986161		22933542	0.264416		25941147	0.58479
24275386	0.986144		22574824	0.264398		23636896	0.584719
25908663	0.986143		23668423	0.264373		21254814	0.584696
21637784	0.986131		20587850	0.264316		23350937	0.584683
22355762	0.98613		22315266	0.264302		23637326	0.584671
24270160	0.986129		24262762	0.264294		24201684	0.584357
22301702	0.986077		21669891	0.264076		22998356	0.583854
23700431	0.986059		25662105	0.263801		24774076	0.583821
22745009	0.986049		18759356	0.263763		21783046	0.583657
23371856	0.986038		21290963	0.263611		23690272	0.583519
24644291	0.98603		21267642	0.263592		22043122	0.583177
20037593	0.986018		19691492	0.263569		21519362	0.583114
22764206	0.986011		22421746	0.263567		24235265	0.582921
25398142	0.985995		24825779	0.263489		23515640	0.582662
21298060	0.985988		23757614	0.263417		22368780	0.582619
25918995	0.985987		24727329	0.263358		24364769	0.582407
22355598	0.985981		23531328	0.263355		22488610	0.582392
24938400	0.985963		22174391	0.26331		25633499	0.582205
23691241	0.985962		22235914	0.263222		22360694	0.581978
20018034	0.985946		23962321	0.263184		21521433	0.581748
17234774	0.985939		19786163	0.263076		23514936	0.581533
25003306	0.985934		22520085	0.263076		23703649	0.581387
24951619	0.985931		22016099	0.263073		21966351	0.581207
20395437	0.985927		18774895	0.263007		20845203	0.580642
20045069	0.98592		21920711	0.262924		24793941	0.58059
23333672	0.985912		23706362	0.262869		21643446	0.580427
23468661	0.985885		22797645	0.262795		23707687	0.580108
23136997	0.98588		22917554	0.262764		25489015	0.580107
20473674	0.985873		24710920	0.262676		26147121	0.579796
21789257	0.985866		22610452	0.262672		21327529	0.579725
25080486	0.985858		19815809	0.262218		22084261	0.579711
23666751	0.985853		25071077	0.262156		19721020	0.579384
22351647	0.985836		22614972	0.262146		23988192	0.579161
23955075	0.985834		23072344	0.261943		18707822	0.579098
25582694	0.985814		19498349	0.261924		17606959	0.578738
24304496	0.985807		23299315	0.261921		18785449	0.578624
23532335	0.985803		21544866	0.261892		23728604	0.578528
23328793	0.985799		20171597	0.261817		19668346	0.578459
22666282	0.985795		22532269	0.261815		21311999	0.578447
21853052	0.985793		17845919	0.261795		24557420	0.578417
23945234	0.985785		24334180	0.261749		23364408	0.578307
24535457	0.985782		23633700	0.261579		22271357	0.578273
24948358	0.985779		22934754	0.261526		24779670	0.578076
23514967	0.985772		25598082	0.261456		20505395	0.578059
22529908	0.98574		22293631	0.261377		22575434	0.577825
22178088	0.985726		23571528	0.261339		25125454	0.577755
21353514	0.985724		19228864	0.261255		24512184	0.577391
22508928	0.985724		24614995	0.261221		24867918	0.577348
19805096	0.985722		21393334	0.26112		23813927	0.577235
20706608	0.985713		22180621	0.261068		21510791	0.577167
21234673	0.985711		20332355	0.260997		23108854	0.576968
24130510	0.985682		20810509	0.260992		23341308	0.576884
25228699	0.985679		25503625	0.260917		22059729	0.576814
18793001	0.985668		23720785	0.260916		18847643	0.576677
22447931	0.985666		24336828	0.260834		25540299	0.576281
25511740	0.985645		24899762	0.260769		23928988	0.576003
23922128	0.985637		25770704	0.260736		25376018	0.576002
21613400	0.985623		24787497	0.260561		21646589	0.575976
22504841	0.985618		23679188	0.260554		24050429	0.575863
24715512	0.985616		22101206	0.260531		17823224	0.575847
25378405	0.985598		21596794	0.260493		20940649	0.57564
23407961	0.985589		19265494	0.260454		20722010	0.575564
24315444	0.985572		20378507	0.260434		23011576	0.575555
21209074	0.985525		23423576	0.260384		18828973	0.575342
22781655	0.985517		23140912	0.260226		23298435	0.575265
24068923	0.985499		23801797	0.260221		23610796	0.575208
22895779	0.985495		23544200	0.260219		24019366	0.574843
24040256	0.985489		20056760	0.260216		24594564	0.574683
24441046	0.985473		20347123	0.260182		23836739	0.574607
22289258	0.985419		17507702	0.26011		20699458	0.574596
21996738	0.985417		25532041	0.260103		19540074	0.574013
23139430	0.9854		19017758	0.259963		25489038	0.573868
25175023	0.985389		22537421	0.259933		24337499	0.573828
20538857	0.985376		20359353	0.259619		24893581	0.573481
24799710	0.985371		23514753	0.259518		22506949	0.573461
21738484	0.985369		22912428	0.259421		24445375	0.573433
22558203	0.985309		22537359	0.259333		21178017	0.57314
22155483	0.985305		21519359	0.259253		21900444	0.573056
25429071	0.985283		23071718	0.25899		22918692	0.572987
21856775	0.985277		22952182	0.258976		22814361	0.572953
21627711	0.985276		24019259	0.258952		19336709	0.572855
20018043	0.98527		22180164	0.25895		25402400	0.572806
24184314	0.985264		23976778	0.258924		23458908	0.572615
25363763	0.985251		24355994	0.258891		25310639	0.572008
23760490	0.985226		25204316	0.258837		17298258	0.57193
23062700	0.985197		22031659	0.258782		25568995	0.57186
25581630	0.985196		23683266	0.258763		21111387	0.571712
25322796	0.985184		21367381	0.258695		23371417	0.571619
23047067	0.985174		22237061	0.258468		23909807	0.571473
25773002	0.985169		19236436	0.25844		24740719	0.571431
25017070	0.985168		24669015	0.258307		22882000	0.571268
21779356	0.985161		25867538	0.258221		24255103	0.571171
22689192	0.985154		21527519	0.258145		25566383	0.571089
23682121	0.985154		23565581	0.258125		21969498	0.570935
23790398	0.985149		24815959	0.258114		23778366	0.570794
25972361	0.985149		19906790	0.258093		23321266	0.570789
22465358	0.98512		19926893	0.258087		21541796	0.570736
22203741	0.985119		23985706	0.258079		23324978	0.570492
22965858	0.985113		22161728	0.258063		22348238	0.570383
22649194	0.985102		22566506	0.258014		23901048	0.570332
23778302	0.985084		22383118	0.257991		25085406	0.570311
24966903	0.985073		25092377	0.257909		22971035	0.570188
24038594	0.985067		23609019	0.257812		22180584	0.569981
25363776	0.985063		22284287	0.257768		22813678	0.569853
24424032	0.985035		22259028	0.25775		25084682	0.56978
24907074	0.985033		20939913	0.257712		19309274	0.569758
20427767	0.985028		21099590	0.257705		22540887	0.569682
25576597	0.985026		24064339	0.257628		20586586	0.569594
24387802	0.985025		21621727	0.257591		24893602	0.569302
20372110	0.985004		23770108	0.257585		25062923	0.569282
23326349	0.984979		23860722	0.257571		23597344	0.569177
21714072	0.984978		19422296	0.257555		25455797	0.569114
25759377	0.984977		23194256	0.257542		20439897	0.568904
25504884	0.984975		20737567	0.257484		20224413	0.568654
18715140	0.984946		24209600	0.257439		24815305	0.568614
20388528	0.984868		23704674	0.257369		22300782	0.568564
24614654	0.984867		25529339	0.25736		21855266	0.56832
22276961	0.98486		23911535	0.25733		23493380	0.56787
18314882	0.984818		24913103	0.257316		21780991	0.567817
24942591	0.984816		21771770	0.257314		22677074	0.567552
23178105	0.984812		18681815	0.257305		22858752	0.567229
22145933	0.984796		23982301	0.257268		23130676	0.567016
20089041	0.984784		19920782	0.257258		21676022	0.566985
25609252	0.984769		21426455	0.257192		23116780	0.566848
23900022	0.984767		24879333	0.257186		23102712	0.566688
25719200	0.984756		19474685	0.25718		23683561	0.566646
20032019	0.984755		23265919	0.257171		17513690	0.566546
22645359	0.984751		19743457	0.257121		22508710	0.566063
24949972	0.984747		20530322	0.257096		24534644	0.565766
22665523	0.984739		20227053	0.25708		21330592	0.565679
20555352	0.984731		23143207	0.257055		21051324	0.565557
17874450	0.984679		23292288	0.256988		19291551	0.565101
23863460	0.984671		24561419	0.256979		25171662	0.564975
19329491	0.984652		20600512	0.256974		20717894	0.564901
23968837	0.984642		18953611	0.256948		20033624	0.564564
22378822	0.984638		23958264	0.256938		24176497	0.564278
19863696	0.984607		22238279	0.256885		23216801	0.56407
23748922	0.984606		24879027	0.256881		22147824	0.563845
25385117	0.984603		20938713	0.256708		21450234	0.563769
25251517	0.984593		23404949	0.256644		22990680	0.563532
23291100	0.984578		23884048	0.256632		24875974	0.56311
21060811	0.984562		23532993	0.256608		25660731	0.563068
19651860	0.984558		24634371	0.256563		23829331	0.562944
25160801	0.98455		25770294	0.256508		24845391	0.562916
18566374	0.984548		18667479	0.256454		25744557	0.562758
25024306	0.984542		19750557	0.256401		24616543	0.562632
23572557	0.984524		24020899	0.256346		24808813	0.562577
25270070	0.984523		23273358	0.256315		23486073	0.562532
22245158	0.984518		24159060	0.256292		23222546	0.562161
24089408	0.98451		25728612	0.256283		22692254	0.562109
23989011	0.984508		23813757	0.256218		21325184	0.561761
22446327	0.984503		21256927	0.256207		22253020	0.561749
22253429	0.984494		23053261	0.256018		22621334	0.561746
22744860	0.984483		18252681	0.255964		23084616	0.561676
23360401	0.984478		25065855	0.255906		18596630	0.561604
24124453	0.984474		25157095	0.255758		24509028	0.561357
24199649	0.984466		20150372	0.255692		18753685	0.561339
20826010	0.984455		24138009	0.255669		24158227	0.561294
23931314	0.984451		24926949	0.255612		19884268	0.561235
22432117	0.984411		23589670	0.255549		24791131	0.561105
21499264	0.984406		24743000	0.255546		20381709	0.561033
21914784	0.984395		20228404	0.255388		24197014	0.560902
24696479	0.984387		18829776	0.255385		25108275	0.560826
25804384	0.984368		18268187	0.255381		23136358	0.560575
24082103	0.984362		24727870	0.255353		23649787	0.560555
22973398	0.984344		23863810	0.255246		23159693	0.560487
22500024	0.98434		22972843	0.25521		22758599	0.560397
23449998	0.984335		20699417	0.255087		23009731	0.560387
19706383	0.984291		22828718	0.255053		19362699	0.560304
23128065	0.984287		20965456	0.25502		21181560	0.560202
22956240	0.984251		23376868	0.25502		21483389	0.560016
25122750	0.984242		25733201	0.25502		21896459	0.560003
23150428	0.984231		22336574	0.254966		21414814	0.559919
23466706	0.984227		21035513	0.254776		20161528	0.559758
23640587	0.984222		24219189	0.254678		17931128	0.559622
25320283	0.984219		23192600	0.254673		22692036	0.559508
23294024	0.984195		18427147	0.254645		24050893	0.559454
24784448	0.984118		20458050	0.254637		20738438	0.55904
23365642	0.984117		25554404	0.254637		25561307	0.559037
24935958	0.984108		20921898	0.25463		23115147	0.559023
23845919	0.9841		22872013	0.254611		20200149	0.558879
24476821	0.984098		25424512	0.254584		26143382	0.558872
22046410	0.984095		24769781	0.254558		24215172	0.558607
21436255	0.984094		23990896	0.254503		21851446	0.558183
23241877	0.984092		21750276	0.25437		25176165	0.558166
24887110	0.984087		24096113	0.254355		22898125	0.558061
25951236	0.984087		23122795	0.254325		18711033	0.557911
21215386	0.984058		21185798	0.254274		25686811	0.557903
20931139	0.984053		21860356	0.254267		22101219	0.557628
22815530	0.984045		25686304	0.254252		22931188	0.557266
21158428	0.984038		22735035	0.254179		22656403	0.557233
23638188	0.983998		21036173	0.25412		25086152	0.557154
24749746	0.983992		20542287	0.254026		24826851	0.557041
19625687	0.983985		25815766	0.253981		23462966	0.556922
24211843	0.983981		20106943	0.253959		23471311	0.556601
21862615	0.983945		22051572	0.253937		19575270	0.556549
23644052	0.983941		23361158	0.253911		22210409	0.556443
22108804	0.983937		19287243	0.253882		23799710	0.556394
22315306	0.983931		23063041	0.253867		19139446	0.555985
24519940	0.983926		23709097	0.253844		18373148	0.555727
21551245	0.983909		21742282	0.253773		22747630	0.555636
23365243	0.983898		24424073	0.253753		24632929	0.555471
22554719	0.983889		22644796	0.253672		25211608	0.555286
20628007	0.983865		22047557	0.253637		24166526	0.555271
24936451	0.983859		24356886	0.253626		20936425	0.555237
22331196	0.983839		23886520	0.253372		25018151	0.555053
23894440	0.983824		23399456	0.253356		23062769	0.554969
20956938	0.983811		17928367	0.253312		23984059	0.554861
23692380	0.983806		23680766	0.253179		20859384	0.554421
24319289	0.983798		25038357	0.253129		25403208	0.554399
23221412	0.983792		17997364	0.252884		23353110	0.554331
21159322	0.983783		21973241	0.252861		23871475	0.554058
20548028	0.983769		22849962	0.252811		19345063	0.55405
23477839	0.983747		20212264	0.252797		25248065	0.554034
23303944	0.983745		22640930	0.252653		21171232	0.553988
24642758	0.98373		21983123	0.252646		25123044	0.553667
18536703	0.983717		19433558	0.252638		21441666	0.553526
23063489	0.983714		21071096	0.252625		23338973	0.553513
24072600	0.983698		23503504	0.252549		24732630	0.553327
24367289	0.98366		25580449	0.252466		18596310	0.553292
24938282	0.983656		22854402	0.252409		20420508	0.553266
22343916	0.983654		21482217	0.252332		22911325	0.55312
24705933	0.98365		22482846	0.252327		21467294	0.552585
23874433	0.983647		25307979	0.252266		24046476	0.552336
24486351	0.983647		23618477	0.252236		20711057	0.552098
24632420	0.983612		23605175	0.252213		20722801	0.552088
23333803	0.98359		19641161	0.252188		24842733	0.55206
21278249	0.983587		17476007	0.252186		18762496	0.551955
23970121	0.983587		21085926	0.251949		19516160	0.551701
21249199	0.983585		22907693	0.251808		24502374	0.551584
24862390	0.983585		24206861	0.251779		21394422	0.551481
23219399	0.983577		24151147	0.251716		24691105	0.551336
25266915	0.983576		19244157	0.251708		25389301	0.550841
25315833	0.983574		24041792	0.251701		24625234	0.550812
23028188	0.983569		24973281	0.251632		21523759	0.550793
22427640	0.983565		20217955	0.251617		24677729	0.550777
22073189	0.983552		21813790	0.251556		24435595	0.550764
23858444	0.983548		25318436	0.251421		24022752	0.550751
23222849	0.983505		24892462	0.251418		23176576	0.550366
19492067	0.983493		22275399	0.251408		21788035	0.550238
24067648	0.983493		23219490	0.251353		23319901	0.550204
18587056	0.983481		25278335	0.251347		22894769	0.549991
19932865	0.983477		25455006	0.251297		25151662	0.549991
22773832	0.98347		20639452	0.251289		21875538	0.549968
23133393	0.983465		19999359	0.251255		22195207	0.54993
24297113	0.983458		20592052	0.251253		24938712	0.549804
23771123	0.983437		26032206	0.251245		22040850	0.549801
23365422	0.983423		20847736	0.251225		20173274	0.549488
23171684	0.983413		18981292	0.251011		23889950	0.549465
22688668	0.983409		18374751	0.25093		23499198	0.548859
22289806	0.983408		23403253	0.250906		23269587	0.548791
21596869	0.983405		20797726	0.250866		21401685	0.548763
24486955	0.983402		22899546	0.250602		25375230	0.548737
25375398	0.9834		22108765	0.250562		20397871	0.548725
21922000	0.983387		23098696	0.250514		24053059	0.548689
22811467	0.983384		24552568	0.250366		20390979	0.548558
24879639	0.983373		24275255	0.250264		20723785	0.548511
22068033	0.983355		24838406	0.250245		17712612	0.548462
19679070	0.983352		18832244	0.250199		18417312	0.548375
22785240	0.98333		23172931	0.250196		25648337	0.54834
20303068	0.983328		22837004	0.250183		22269677	0.548209
20876843	0.983305		23566652	0.249888		25225841	0.548128
25057966	0.983298		22964160	0.249861		19661805	0.54801
19950257	0.98328		21488799	0.249853		18191297	0.547961
23493048	0.983279		23804582	0.249833		24357432	0.547859
20525805	0.983274		22886633	0.249809		23752663	0.547668
23928747	0.983262		24448512	0.249675		22339144	0.547623
23988577	0.983261		23669156	0.249655		26001247	0.5476
24370592	0.983259		21564454	0.249641		21400326	0.547548
25422446	0.983223		24378417	0.249626		19709073	0.547278
23950179	0.983219		25139882	0.249617		23727308	0.54697
21666678	0.983217		23365893	0.249569		25207618	0.546809
21398658	0.983203		20848530	0.249448		26057885	0.546796
24652990	0.983189		22620494	0.249442		21659446	0.546745
25310607	0.983175		23357980	0.249423		23793243	0.546743
23788643	0.983169		24719405	0.249415		23992645	0.546637
25437921	0.983144		19786415	0.249381		22802089	0.546409
21821796	0.983143		21252216	0.249366		17524290	0.546281
24636504	0.983137		21798721	0.249191		25076100	0.546072
22094458	0.983135		21725238	0.249157		24945884	0.545848
21085185	0.983128		20019340	0.249132		19075205	0.545722
22401755	0.983123		21296508	0.249083		23399963	0.545715
22359488	0.983117		19117885	0.249073		23229846	0.545665
24465731	0.983099		23129068	0.249058		21293246	0.545574
23896409	0.983091		23393105	0.249052		23776331	0.545513
26086035	0.983083		24948348	0.249043		25479983	0.545466
24216514	0.983081		25516028	0.249006		22846943	0.545348
23623387	0.983011		21144025	0.248989		22086819	0.545324
22760232	0.982993		20177028	0.248977		21169160	0.545295
25843937	0.982978		23403824	0.248912		23315014	0.54527
15044214	0.982975		23736109	0.2489		24004706	0.545262
23687103	0.982972		25069991	0.248766		23361028	0.545225
22102629	0.982968		21739168	0.248701		22500684	0.54508
25569255	0.982965		25264972	0.248565		21989592	0.545051
24549277	0.982954		20680188	0.248561		21489668	0.544575
26004630	0.982929		23801609	0.248557		18263985	0.544445
21187319	0.982912		22089297	0.248493		24887526	0.544395
24742312	0.982901		21899409	0.248458		22958604	0.544382
22990467	0.982887		21320923	0.24839		24434198	0.544135
25212487	0.982872		23340005	0.248361		25101138	0.544116
19788929	0.98286		21505316	0.248299		21676050	0.544087
24662916	0.982845		21825263	0.248244		20716737	0.543826
18253710	0.982836		23616163	0.248072		21393557	0.543787
22582392	0.982836		24092872	0.248067		22822113	0.543765
22427920	0.982823		20501690	0.248034		24673731	0.543571
21109598	0.98281		21411505	0.248019		23702627	0.54342
24368672	0.982794		26055299	0.247998		24891272	0.543303
25339353	0.98278		24079884	0.247985		24928218	0.543275
18025241	0.982725		18399008	0.247948		25444655	0.543194
23603631	0.982717		20679179	0.247942		23417277	0.542922
24032670	0.982706		18835946	0.247911		24519300	0.542489
19401628	0.982703		21502083	0.24778		22104977	0.542067
24501348	0.982667		21199965	0.247718		24445639	0.542023
25313857	0.982662		25195101	0.247682		23149428	0.542004
23322906	0.982647		18191684	0.247626		24339051	0.541999
25536304	0.982641		23622922	0.247605		22115660	0.541863
21193524	0.982636		22554716	0.247541		21907173	0.541772
23033058	0.982623		24792735	0.247482		22964589	0.541499
22140091	0.982605		20610601	0.247413		22974226	0.541499
17194454	0.982593		22394259	0.247392		22770815	0.541346
23714261	0.982586		23610060	0.247373		20840802	0.541246
24628545	0.982552		22036100	0.247365		18838730	0.541146
20957647	0.98255		19864294	0.24729		24965720	0.541086
23630275	0.982541		18202581	0.247279		24914883	0.541071
21911656	0.982528		25586983	0.247219		19101776	0.540995
22984542	0.982525		24527714	0.247024		22764632	0.54087
22383544	0.982511		24052491	0.246921		24327482	0.540651
25610787	0.98251		21961463	0.246856		19567491	0.540395
20416876	0.982503		21755412	0.24684		22515190	0.540253
24328732	0.982502		23315601	0.246799		23377641	0.540114
23012377	0.982496		24977928	0.246747		22218623	0.540025
19273584	0.982495		19906801	0.24673		25540308	0.539814
20975603	0.982493		23831034	0.246636		21665501	0.539708
24500283	0.982478		22512949	0.24656		24316053	0.539558
24523505	0.982473		21317283	0.246557		23695869	0.539295
23195496	0.982468		22773240	0.246508		22643199	0.539169
23786442	0.982455		21813109	0.246387		24556658	0.539164
22262167	0.982452		19325499	0.246354		20060255	0.538998
24251580	0.982434		20587858	0.246345		22782281	0.538858
20558539	0.982419		20662716	0.246298		22990216	0.53876
25361553	0.982381		24101701	0.246281		20116653	0.538562
20483764	0.982379		22855426	0.246239		25630252	0.538158
23273430	0.982378		23122768	0.246212		22302354	0.538125
23175668	0.982377		18242413	0.246207		22683591	0.538102
25213859	0.982367		25349295	0.246204		20978844	0.538091
23340442	0.982365		24024499	0.246197		23363666	0.537918
23325891	0.98236		22265923	0.246181		24493477	0.53774
24147044	0.982357		21949218	0.24617		22945409	0.537571
25568076	0.982345		25374055	0.246136		24967957	0.537444
21871609	0.98232		20599045	0.246028		24625150	0.537401
23212914	0.982313		24504541	0.246018		18422948	0.537305
24036889	0.9823		24826798	0.245974		23788069	0.537285
19940125	0.982296		21343835	0.245895		25379768	0.53721
20350549	0.982293		22124715	0.245874		26084950	0.537109
25180041	0.982288		24605899	0.245817		21244256	0.537014
22424820	0.982286		22399264	0.245813		21560195	0.536833
22367502	0.982278		25477424	0.245725		20008482	0.536609
24609542	0.982271		19916704	0.245709		25554372	0.536525
22015945	0.982255		23350899	0.245707		22703778	0.53627
22674023	0.982248		23996496	0.245628		20819970	0.536122
22763576	0.982244		23323898	0.245612		24432366	0.536115
25002511	0.982235		19440247	0.245592		23350921	0.535977
20671926	0.982231		21422385	0.245499		22491541	0.535767
25079552	0.982228		21410369	0.245357		23938160	0.535741
25412780	0.982204		20923960	0.245271		22588227	0.535345
21299357	0.9822		22895804	0.24527		24378986	0.53511
25784555	0.982197		21685815	0.245263		23931464	0.534962
21129823	0.982192		23314671	0.245256		23692441	0.534893
23028343	0.982191		25484042	0.245249		22753557	0.534527
23115165	0.982163		24525470	0.245197		22080773	0.53428
22942183	0.982148		21278167	0.245182		23625140	0.534215
23972601	0.982148		18299410	0.245129		24507761	0.53411
23405243	0.982147		19779334	0.245093		22067181	0.534098
22163070	0.982108		18501233	0.245075		20042558	0.534016
18183577	0.982107		23123375	0.24501		21943325	0.533993
23134609	0.982095		24486592	0.245008		22698040	0.533952
23291564	0.982092		25208456	0.244997		24179281	0.533945
17994018	0.982072		17942609	0.24497		19816040	0.533806
25383388	0.98206		25042693	0.24495		22296334	0.533799
24108461	0.982059		18608093	0.244899		23731389	0.533713
24860013	0.982039		19683849	0.24482		22713674	0.533676
22728466	0.982038		25349302	0.244763		18410324	0.533493
24334261	0.982035		25154010	0.244701		24766414	0.533433
22952857	0.982016		19358012	0.244655		25365684	0.533318
24030630	0.982008		22281448	0.244641		19347902	0.533301
22954903	0.982004		23165659	0.244541		23249788	0.533211
24490973	0.981985		19015630	0.244502		22289402	0.533179
21666078	0.981952		23559676	0.244491		22653940	0.533126
22962947	0.981942		23063027	0.244448		22607858	0.53308
18241320	0.981906		20941597	0.244447		19665092	0.532763
22433297	0.981882		21480838	0.244333		25091846	0.532677
22453138	0.981849		20965292	0.24433		23478028	0.532673
23620142	0.981828		20935337	0.244329		20412467	0.532642
23906837	0.981826		23186960	0.24432		21397346	0.532553
22828789	0.981824		19420195	0.244316		23632902	0.532315
23667456	0.981817		19543144	0.244246		23413415	0.53228
25700954	0.981807		20513828	0.244141		21727225	0.532207
25483983	0.981802		25029619	0.244135		21854341	0.532123
23583199	0.9818		20832562	0.244124		22360874	0.532115
25193017	0.9818		21566261	0.244101		21369770	0.531881
24051278	0.981793		21868746	0.24406		22289396	0.531841
22813973	0.981788		25578925	0.244052		22778299	0.531713
24535919	0.98178		17299078	0.244044		23137444	0.531474
24339157	0.981771		21576311	0.243956		22609761	0.531399
24288374	0.981753		21946189	0.243845		22765930	0.531343
21799182	0.981749		23818528	0.243844		22343643	0.531309
23201579	0.981745		21914162	0.243798		23335150	0.531258
25447049	0.981737		19752838	0.243755		19239377	0.531204
24946281	0.981734		19018048	0.243728		21317520	0.531029
22088562	0.981713		25191915	0.243705		21952064	0.530953
24355926	0.98171		21474786	0.243666		24105101	0.530693
20508080	0.981703		23835329	0.243645		24056319	0.530596
24025407	0.9817		21878207	0.243598		22902012	0.530488
22338125	0.981687		18223618	0.243533		22528617	0.530437
19654319	0.981682		24236673	0.243479		24421001	0.530315
22993382	0.981679		22575796	0.243467		23324936	0.530218
18697742	0.981669		23146135	0.243454		21943162	0.530194
24627478	0.981665		21300377	0.243393		24261842	0.529983
19128254	0.981664		24361112	0.243339		23061894	0.529936
23517525	0.981659		24070431	0.243327		23862292	0.529857
24862904	0.981643		24342730	0.243302		22337704	0.529718
21593354	0.981585		22869065	0.243245		25746745	0.529638
22761444	0.981578		20441729	0.243215		24018590	0.529368
22194954	0.981572		24118860	0.243188		22107917	0.529295
18200064	0.981571		18094222	0.243174		19188647	0.529268
24752299	0.981564		19357404	0.243129		20980175	0.529193
25188360	0.981548		21514072	0.243088		23505300	0.529083
21538508	0.98153		19191590	0.243068		25609495	0.529083
20032809	0.981523		23507662	0.243047		22260226	0.529079
21983869	0.981522		19500011	0.243037		21397267	0.529059
22961666	0.981519		25534727	0.243018		20853139	0.528885
21310443	0.981504		22608570	0.242996		24001660	0.528814
25183440	0.981461		24291150	0.242996		23059012	0.528476
25274297	0.981422		23702070	0.242887		24620453	0.528453
23922782	0.981415		23276801	0.242809		21728780	0.528305
24269495	0.981415		22044287	0.242789		23256520	0.528185
22232555	0.981404		17700579	0.242756		19887287	0.527913
23939687	0.981402		20734360	0.242707		25447044	0.52787
23674521	0.981385		23288858	0.242583		21755569	0.527838
23516454	0.981384		24694794	0.242567		22364053	0.527784
20930711	0.981381		23514730	0.242524		22948406	0.527439
23100425	0.981379		25876611	0.242389		21569169	0.527421
24385916	0.981372		22878686	0.242352		20053788	0.5274
23449888	0.981343		22766415	0.242345		22846057	0.527141
24748674	0.981325		22771222	0.242341		23348087	0.5271
25609609	0.981323		18165285	0.24234		20042561	0.526729
23022432	0.981314		24804366	0.242335		22899659	0.52643
22363653	0.981303		22370904	0.242227		23158413	0.52639
21841246	0.981286		23001085	0.242209		23232779	0.526296
22785173	0.981286		22327053	0.242182		22222102	0.526052
25575596	0.981284		24558078	0.242138		20946424	0.526028
19197253	0.981271		18388964	0.242125		25076199	0.525866
21856206	0.98127		25633475	0.242028		25817160	0.525769
24005671	0.981256		23474174	0.241987		25456811	0.525768
23056597	0.981246		26087569	0.241854		25913350	0.525583
23890013	0.981234		21420318	0.241835		21376515	0.525563
22246863	0.981228		21459614	0.24178		23865528	0.525563
23105005	0.981217		24144899	0.241745		21533885	0.52553
25002586	0.981214		21209245	0.241544		22286607	0.525466
20562227	0.981186		23494931	0.241489		25537073	0.525112
19420404	0.981181		24845395	0.24143		20008483	0.524809
25320180	0.981174		18403272	0.241425		19736330	0.524775
25068107	0.98117		23143503	0.241374		23312937	0.524683
24779437	0.981153		23299658	0.241344		25195994	0.524641
19262574	0.981148		23394476	0.241322		24166217	0.524174
25834109	0.981145		24215850	0.241271		25599907	0.524058
22076147	0.981144		23107081	0.241236		23996274	0.523916
18765443	0.981137		25493974	0.241222		24837881	0.523905
20551095	0.981124		23422292	0.241174		25573515	0.523857
23275335	0.981118		25414154	0.241117		22943889	0.523829
19016593	0.981083		20727442	0.2411		23085485	0.523787
23583108	0.981075		23314410	0.241046		23100129	0.523772
20460506	0.981051		24668033	0.24098		24156025	0.523772
24578135	0.981048		17357053	0.240965		23682589	0.523602
22028476	0.981045		22300172	0.240954		24084586	0.523314
23895995	0.981033		21310819	0.240821		17608250	0.52307
25349416	0.981033		22129201	0.240737		24802165	0.522896
25488667	0.981023		22921456	0.24071		24423943	0.522829
23115246	0.981005		23250568	0.240707		23263780	0.522758
22440258	0.980996		21836106	0.240703		24523042	0.522722
25281926	0.980981		24105030	0.240701		17971552	0.522695
23558009	0.980945		25103848	0.240605		24820131	0.522651
25628470	0.980925		18808338	0.240604		21562321	0.522625
24702955	0.980909		21178084	0.240459		22801071	0.52228
23650127	0.98088		24062368	0.240429		22858381	0.522082
22216170	0.980879		21356150	0.240398		22926090	0.521746
22116938	0.980873		24375514	0.240397		24325202	0.521711
24470334	0.98087		24076611	0.240361		22000532	0.521648
21273306	0.980868		20935227	0.240353		20479707	0.521354
23486293	0.980856		20044472	0.240301		22636824	0.52128
17728221	0.980847		20647199	0.240261		20576150	0.521258
23110942	0.98084		22913981	0.240253		20470034	0.521025
21828049	0.980819		17963038	0.240233		20351012	0.520951
21995942	0.980814		24496803	0.240227		22011545	0.52089
22669975	0.980814		19920002	0.240129		23023862	0.520545
22700587	0.980806		25278454	0.240126		20846711	0.520492
21339641	0.980797		19786145	0.240071		22686685	0.520075
22394286	0.980793		24657112	0.240035		22056480	0.520062
21880503	0.980768		23763394	0.239888		23337893	0.519992
24190995	0.980763		22088791	0.239811		25092194	0.519961
22792355	0.980762		18547236	0.239765		19800143	0.519916
20670938	0.980742		18331607	0.239753		25844394	0.519896
23496210	0.980722		23801526	0.239747		21060075	0.519726
24507775	0.980714		19879596	0.239738		21170754	0.519672
23314964	0.980707		22840388	0.239669		25689202	0.519558
22080467	0.980706		20926400	0.239658		20395809	0.519474
24415655	0.980681		22682429	0.239639		21668381	0.519465
22321809	0.980676		25651277	0.239544		22858308	0.519413
22000013	0.980675		25676588	0.239493		23028869	0.519213
18156210	0.980672		25661990	0.239463		22525609	0.519202
23597004	0.980672		22932115	0.239392		22528288	0.519177
23465280	0.980632		22205317	0.239323		23894809	0.519159
25896442	0.980611		17686878	0.239253		24259542	0.519067
21283786	0.980607		24898236	0.239202		20352507	0.518942
24150225	0.980581		20393188	0.239123		20816349	0.518927
20584981	0.980559		21820163	0.239108		24227707	0.518793
21224255	0.980551		24040012	0.239097		21116868	0.518756
24194552	0.98054		23399924	0.239094		22611650	0.518678
21288906	0.980528		21969502	0.239073		23106415	0.518602
22713157	0.980527		22550315	0.239016		21883857	0.518516
22379598	0.980524		22357099	0.238982		22065182	0.518423
23818581	0.98052		22017781	0.238946		22372385	0.518302
19850693	0.98051		24655871	0.238826		22033049	0.51811
23507612	0.980505		23857966	0.238817		19076668	0.517996
20700443	0.980504		24670122	0.238809		24151960	0.517967
24857694	0.980502		23955431	0.238801		20528128	0.517842
21684041	0.980493		20048680	0.238767		24835678	0.517819
25323858	0.980491		24373610	0.238727		23384116	0.517757
21507151	0.980469		25465932	0.238723		23523537	0.517628
21990376	0.980469		24714414	0.238719		21859914	0.517317
24835587	0.980445		20667551	0.238718		25941146	0.517249
21209083	0.980437		23034539	0.238709		23377381	0.517225
24768991	0.980436		25651368	0.238673		21397105	0.516813
18617555	0.980413		20412178	0.23867		20090375	0.51666
19825974	0.98041		22484354	0.238644		24336091	0.516433
23328842	0.980401		20029383	0.23864		25259675	0.516257
24121559	0.98039		23891925	0.238634		22825929	0.516176
24515990	0.98039		23258572	0.238569		25224313	0.516163
22394502	0.980384		22407114	0.238544		22738155	0.516096
21989909	0.980383		21613554	0.23854		21132462	0.516009
19901345	0.98038		23985963	0.238522		18771457	0.515852
23361063	0.980371		24831043	0.238508		22109291	0.515667
23302889	0.980368		21488156	0.238503		22689798	0.515621
18574450	0.980364		20861747	0.23849		25239361	0.515515
22773733	0.980357		23887143	0.238481		22339900	0.515456
24768298	0.980357		23867888	0.238472		25542521	0.515369
24918929	0.980352		23411421	0.23839		22483081	0.515362
23041312	0.980329		24922479	0.238361		23202265	0.515178
23801245	0.980324		18442311	0.23832		24456535	0.51514
23139413	0.980307		23007747	0.238305		25024244	0.515016
24084215	0.980298		20164484	0.238296		24986852	0.514961
17971028	0.980292		25180281	0.238283		24097838	0.51491
21813769	0.980265		24334183	0.238282		21900136	0.514809
22171008	0.980255		20651619	0.238274		25301325	0.514595
22228679	0.980247		23312829	0.23825		26009557	0.514561
24269937	0.980232		17555598	0.238243		24195904	0.514412
21867761	0.980231		23680817	0.238188		20631024	0.514354
22000016	0.980221		22878886	0.238141		20113691	0.51419
25361568	0.980199		23313309	0.2381		25373836	0.514122
22858210	0.980188		20664386	0.238094		26209872	0.514055
21436318	0.980185		22137666	0.238038		22270503	0.513971
24444996	0.980182		24209458	0.238038		23702219	0.513917
24917039	0.980181		23529348	0.23803		22123272	0.513894
24091089	0.980176		22863768	0.238		21824722	0.51372
22178785	0.980173		23543660	0.237853		23463430	0.513702
23292114	0.980161		25218139	0.237848		24073139	0.513528
25597017	0.98016		23075915	0.237822		24488745	0.513433
25609823	0.980132		24550190	0.237747		20826258	0.513304
22759655	0.980118		24163188	0.237723		20494238	0.513248
25173047	0.980116		24099601	0.237608		22927702	0.513159
23831618	0.980105		22865498	0.237481		19633166	0.513146
21672919	0.980101		24768273	0.237448		21220776	0.513112
24248605	0.980096		22483976	0.23739		24821270	0.513042
20651226	0.980081		24206430	0.237347		24680794	0.512902
23704966	0.980057		25001269	0.237342		25981099	0.512731
22345153	0.980044		23469772	0.237292		22021884	0.51263
19945985	0.980038		23002085	0.23724		25853603	0.512376
18836445	0.980023		23653149	0.237219		23315914	0.512174
25689586	0.980019		23551914	0.237195		22235089	0.512142
24968232	0.980003		22985607	0.237174		22331003	0.512034
22850507	0.979998		25402403	0.237157		18931332	0.511909
23132749	0.979991		23032552	0.237136		20535797	0.511841
21998137	0.979978		22797691	0.237094		24731239	0.511817
22156518	0.979977		21858914	0.237078		24767784	0.511647
23280397	0.979966		25530107	0.237063		25223278	0.511606
25446537	0.979953		24558099	0.236985		20810416	0.511529
20921338	0.979931		23382287	0.23689		23400614	0.511455
21537085	0.979929		22970150	0.236843		22505356	0.511338
25481571	0.979896		25852732	0.236733		24045960	0.511244
24250749	0.979895		24548534	0.236725		23218849	0.511241
24950307	0.979873		25243839	0.236713		19858959	0.511217
22353563	0.979861		24668104	0.236709		25285541	0.511052
19605697	0.979858		23953891	0.236696		23729460	0.511013
23867499	0.979837		20881641	0.236661		24945237	0.510804
22513103	0.979835		22446565	0.236625		19786449	0.510751
25032903	0.979834		23366033	0.236468		24056512	0.510483
19401371	0.979832		23962833	0.236464		22343212	0.510398
22290140	0.979832		22766223	0.236461		24973911	0.510371
21739582	0.979825		25441399	0.236447		24556768	0.510329
24602036	0.979821		24014242	0.236443		21098825	0.510194
24270662	0.979808		23454257	0.236282		20880042	0.510143
23689830	0.979797		25070547	0.236228		21301940	0.510039
25453081	0.979791		21340605	0.236182		23427785	0.510017
23804450	0.979778		23220425	0.23614		22892343	0.509957
25154630	0.979776		19621086	0.236075		21209342	0.509894
23352757	0.979769		23678038	0.236067		25423241	0.509821
24406899	0.97974		20504163	0.236054		25121978	0.509787
25071214	0.979735		24508026	0.236039		22314367	0.509749
23650205	0.97973		23979787	0.236035		18641111	0.50961
21990372	0.979722		20480249	0.23599		21465301	0.509502
22466650	0.9797		21715240	0.23599		24397292	0.509487
24891616	0.979619		24842909	0.235972		24515617	0.509286
26067254	0.979597		19874179	0.235913		24054408	0.50927
22406195	0.97958		21593800	0.235814		23452077	0.509069
22915761	0.979549		22801963	0.235795		21508749	0.509057
21056999	0.979537		22549281	0.235774		24169113	0.509021
24844349	0.97953		21670338	0.235737		21081775	0.508896
22037191	0.979529		24663812	0.235675		19350373	0.508706
24626479	0.979517		22376252	0.235674		25420781	0.508594
22282599	0.9795		19542863	0.235652		23988611	0.508247
21047999	0.979496		25559914	0.23565		24781367	0.508197
22545589	0.979489		24742900	0.235626		24686324	0.508073
23566228	0.979488		18316361	0.235549		24827561	0.507909
22266354	0.979481		24079880	0.235501		22367264	0.507849
22992749	0.979477		23873691	0.235404		23827725	0.507735
22461891	0.979454		21519282	0.23538		19704354	0.507607
24576416	0.979428		24121755	0.235369		22102304	0.507484
23410758	0.979424		19196896	0.235358		25898121	0.507453
24374140	0.979418		19690044	0.235329		20651317	0.507382
24246263	0.979401		23611579	0.235327		18712798	0.507359
25363772	0.9794		25329141	0.23523		25347545	0.507303
20446132	0.979381		21779086	0.235168		21187746	0.507258
24415936	0.979379		23108655	0.235093		25614878	0.507139
18802105	0.979353		22318901	0.235084		19714622	0.506985
23951180	0.979349		23614998	0.235077		21422329	0.506939
24680596	0.979343		22366695	0.235073		23991509	0.50653
25202904	0.979327		22595153	0.235006		19371879	0.50641
24260576	0.979321		17300756	0.234982		22071530	0.5064
21191315	0.979316		25052451	0.234968		22753149	0.506398
25617622	0.979316		24393411	0.234957		25847640	0.506199
24525049	0.979314		18319352	0.234933		23896698	0.505891
23224900	0.979296		22923472	0.234911		24443610	0.5057
21832080	0.979291		19884297	0.234908		21413980	0.505653
23812635	0.979289		24203062	0.234881		24652900	0.505491
22719762	0.979278		24767684	0.234863		23806388	0.505456
21550429	0.979266		22223235	0.234839		18266046	0.50538
21787793	0.979258		19716266	0.234792		25816427	0.505336
18587642	0.979246		23219176	0.234787		24548456	0.505274
25211593	0.979239		24510702	0.234737		24149110	0.505228
24874727	0.979229		24925722	0.234727		21715134	0.505224
23468190	0.979217		22293574	0.234723		24629545	0.505203
23892229	0.979203		25769412	0.234721		23528339	0.505078
23815228	0.979181		24174392	0.234702		23877630	0.505074
25153387	0.97917		23453459	0.234685		24002616	0.504899
20352085	0.979169		23447068	0.234672		24977241	0.504787
22496315	0.979161		20150394	0.234654		21952413	0.504534
22140269	0.97916		22913617	0.234645		23320808	0.50447
23223035	0.979152		24931281	0.234575		21953139	0.504371
22391567	0.979135		21698649	0.234507		19838935	0.5043
23776207	0.979118		19948661	0.234457		20981480	0.504226
25207967	0.97911		23952705	0.234424		22533659	0.504057
24760347	0.979092		20622139	0.234423		22269267	0.503966
24497642	0.979087		22751691	0.234368		22083540	0.503928
23578787	0.979085		22820612	0.234224		25561699	0.503879
21127260	0.979066		24075772	0.234191		23221194	0.503863
21177760	0.979049		21111078	0.234168		23922160	0.50379
22028906	0.97903		19559166	0.234157		23725450	0.503455
19351848	0.979024		23480322	0.234118		23673892	0.50338
23568774	0.979024		22260216	0.234113		24832428	0.503291
23358158	0.979022		23761646	0.234086		20224370	0.503128
22851595	0.979005		22079745	0.234074		22808053	0.503039
22291013	0.978992		20048242	0.234039		25245300	0.503004
23475934	0.978989		24376069	0.234024		25561642	0.502931
19902255	0.978981		16905786	0.234023		21620403	0.502742
24711582	0.97897		20798655	0.234017		25470767	0.502684
11439332	0.978963		22555430	0.234011		18500451	0.502598
17559549	0.97896		24748637	0.233959		22535708	0.502559
19923460	0.978943		24342252	0.233948		17537085	0.502176
24718111	0.978938		23609383	0.233884		25173116	0.502121
22027937	0.978935		22584147	0.23388		21722689	0.502068
21606463	0.978922		24158411	0.233879		22459922	0.5017
24794439	0.978912		23963758	0.233862		22262599	0.50167
25131612	0.9789		22751962	0.23384		25333535	0.501529
25422968	0.97887		24038812	0.233808		22753614	0.501448
19837074	0.978855		24176117	0.233798		22470077	0.501445
20118408	0.978837		20948512	0.233732		23793487	0.501389
23389692	0.978822		25139726	0.233723		23773299	0.50132
23740984	0.978804		19909168	0.233623		20412002	0.501127
21829649	0.978802		21415223	0.233612		22544511	0.501119
24568373	0.978802		23589034	0.23357		22864187	0.500996
22509024	0.9788		21473967	0.233566		23684593	0.500942
24499207	0.97879		23661240	0.233438		24351803	0.500919
23349460	0.978783		23403742	0.233364		22084530	0.50085
21998660	0.978765		24458354	0.233337		22458997	0.500796
24200419	0.978763		25654108	0.233337		22031245	0.500776
23241383	0.978762		23143526	0.233317		25784517	0.500773
24947444	0.978742		23288663	0.233311		24652057	0.500742
22702520	0.978735		23702622	0.233232		24210145	0.500539
23295952	0.97873		22245769	0.233223		22640923	0.500528
24760139	0.978713		21911777	0.233209		21112243	0.500525
22227563	0.978712		22112968	0.233199		25611941	0.500519
24753543	0.978712		17398254	0.233127		24838071	0.500425
22058072	0.978662		22926596	0.233098		23865695	0.50038
21689727	0.978661		25523718	0.233088		20595215	0.500244
21276947	0.97865		23460266	0.233053		22921179	0.500003
20702720	0.978638		19822310	0.233015		23926092	0.499919
23440422	0.978615		17986908	0.232976		21430298	0.499917
19290776	0.978582		24351172	0.232909		24565543	0.499529
18222733	0.978577		21723533	0.232852		21285138	0.499509
22652067	0.978577		25616534	0.23285		22643615	0.499288
22647883	0.97856		23644384	0.232843		22184688	0.499238
22720000	0.978526		22383802	0.23283		23415190	0.499011
25586191	0.978491		19536846	0.232824		25067911	0.499
22697466	0.978484		24389908	0.2328		22267359	0.498991
24722988	0.978474		25313136	0.232796		23525446	0.498738
22683680	0.978471		25174863	0.232784		21367383	0.498703
25468980	0.978471		23059649	0.232778		25486531	0.498656
18426515	0.978454		23944206	0.232735		25622993	0.498611
25453103	0.97845		18249471	0.232706		20878497	0.498561
24453089	0.978446		23846811	0.232706		25599120	0.498552
17431682	0.978434		24350820	0.232682		22436315	0.498541
19604524	0.978434		22112605	0.232667		25188234	0.498434
21978691	0.978406		19911471	0.232587		24126685	0.498292
22305513	0.978398		22991252	0.232539		25153770	0.498268
25311777	0.978385		24508938	0.232488		21665066	0.497959
23015701	0.978377		18832873	0.232487		23650434	0.49768
20974852	0.978368		24084051	0.232472		25414596	0.49767
21920918	0.978365		21030194	0.232465		18669807	0.497665
22436577	0.978354		19841473	0.232421		23593948	0.497573
25792196	0.978338		25230709	0.232417		25096386	0.497434
24339057	0.978336		21865352	0.232369		24231454	0.497344
21439418	0.978303		24919778	0.232336		25022817	0.497317
25145595	0.978289		21696619	0.232309		26030632	0.497244
21239627	0.978277		23611826	0.232279		21242421	0.497221
21539938	0.978259		20142023	0.23226		21566109	0.497181
21118987	0.978253		20059570	0.232259		24388630	0.497167
25017104	0.978241		22686495	0.232168		22594730	0.497063
18684158	0.978234		23240851	0.232122		20798277	0.497025
24121274	0.978233		23190588	0.232106		24104784	0.496943
23434931	0.978228		24639278	0.232092		23680294	0.496921
22699906	0.978215		24829493	0.232048		24625427	0.496862
18439639	0.978194		24371300	0.232027		22556273	0.496751
23872024	0.978163		23863960	0.232022		25239711	0.49666
19375224	0.978133		23559466	0.231996		23657522	0.496633
23103873	0.978125		24928295	0.231984		22534602	0.496611
22487548	0.978123		22438347	0.231912		25564428	0.496595
23861542	0.97812		25093998	0.231912		22759621	0.496565
19404733	0.978118		22568621	0.231899		22982842	0.496436
23208492	0.978118		25474490	0.231865		23230305	0.496355
20436683	0.978114		22692805	0.231851		18319098	0.496323
20030358	0.978107		20945318	0.231813		24009982	0.496193
24760011	0.978088		25081933	0.231768		24286274	0.496064
21289075	0.978066		23036993	0.231753		22643792	0.49599
22744867	0.978063		23444342	0.231748		19939610	0.495902
23667476	0.97806		24356639	0.231737		23146971	0.495424
21670147	0.978058		24440966	0.231706		24405346	0.495363
26017008	0.978058		24988449	0.231669		25070396	0.495322
22434142	0.978043		22542122	0.231638		24625549	0.495307
24895296	0.978042		20200305	0.23162		24727094	0.495282
24932921	0.978027		25026915	0.231606		25418245	0.495242
24792094	0.978022		23137508	0.231525		21270638	0.495235
22245774	0.978004		20378927	0.231522		21803925	0.495232
21718263	0.977977		25887355	0.231511		25735754	0.495224
24713652	0.97797		22801290	0.231495		23034778	0.495135
20499839	0.977946		20395948	0.231466		18439768	0.495116
24677295	0.97794		23667266	0.231461		21632674	0.495034
22197699	0.977938		25054648	0.231417		20227126	0.495032
22764137	0.977923		24374901	0.231414		21918447	0.495022
22427682	0.977907		24267245	0.23141		24989816	0.495017
21109225	0.977878		23630300	0.231365		22537802	0.494931
22185756	0.977877		23172970	0.231347		23213024	0.49484
22442691	0.977869		19687359	0.231328		24236798	0.494791
22252944	0.977854		20200257	0.231308		23508599	0.494533
23201972	0.977854		23282127	0.231307		22513194	0.494414
22611049	0.977838		19712032	0.231288		24248833	0.494339
24196963	0.977835		25030181	0.231244		25547378	0.494204
24790142	0.97783		22415876	0.231236		25730293	0.494156
25376901	0.977829		22639045	0.231222		22243980	0.494112
23045460	0.977804		19342361	0.231179		22311333	0.494089
22539834	0.977802		23248254	0.231146		25713965	0.493836
25172485	0.977794		20180105	0.231131		21955521	0.493728
24447332	0.977788		22264985	0.231089		25495926	0.493728
20154081	0.977776		22463890	0.231075		23712681	0.493664
22403620	0.977763		23872799	0.231067		24355417	0.493661
19776286	0.977759		25604134	0.230982		21970847	0.493625
18250257	0.977723		21263078	0.230938		19644351	0.493484
20154675	0.977722		19932356	0.230935		22720802	0.49343
23430257	0.977718		20803190	0.230935		21441764	0.493261
24548923	0.977704		21916639	0.230905		23671836	0.493235
23746767	0.977698		20067960	0.230815		22052672	0.493098
24060318	0.977698		25350119	0.230811		23942926	0.492996
24368217	0.97768		21449785	0.230807		21665058	0.49295
22031598	0.977676		20061412	0.230793		25733265	0.492934
20542092	0.977667		24252787	0.230682		25017939	0.492927
19072254	0.977663		23990364	0.23065		25155573	0.492838
23966859	0.977656		21917892	0.230629		21712289	0.492833
24496925	0.977656		23368514	0.230604		21880175	0.492613
23968248	0.977626		24763155	0.230524		19964352	0.492549
20876744	0.977624		23115399	0.230507		20158962	0.492511
21659530	0.977622		23726135	0.230448		24509206	0.492223
23284783	0.977621		23063035	0.230428		22213271	0.492167
22376254	0.977618		25213055	0.23038		20679658	0.492051
24618253	0.977607		22931240	0.230368		24214838	0.492013
24967639	0.977597		24356593	0.230335		24584065	0.491852
25140833	0.977591		22193780	0.230297		19088353	0.491813
25871877	0.977578		25374095	0.230279		23332438	0.491595
20351069	0.977572		23291729	0.230266		25381075	0.491471
25055826	0.977566		24120216	0.230258		24238315	0.491385
19293328	0.977549		25103125	0.230241		24825153	0.491375
23632634	0.977538		19191652	0.230183		22982848	0.491351
23535967	0.977535		25091379	0.230115		24884956	0.491327
23300059	0.97753		24423432	0.230106		17938311	0.491279
19387458	0.977508		20505544	0.230104		23996209	0.491224
22134166	0.977498		21496264	0.230094		24281231	0.491109
23527214	0.977494		25685605	0.230094		21640057	0.491108
19751761	0.977487		19087899	0.230091		25388594	0.491091
19906234	0.977482		22800470	0.230057		25620544	0.490967
25125487	0.977462		23037875	0.230051		21826467	0.490951
22037496	0.977461		23726159	0.23005		22800294	0.490783
21389108	0.977455		25327949	0.230042		20371784	0.490636
23596302	0.97745		25809021	0.230024		19913814	0.490601
19501656	0.977445		21285968	0.230005		21496842	0.490559
20692264	0.977434		23597147	0.230001		24520142	0.490477
25381333	0.977415		22717018	0.22999		20495105	0.490422
20086114	0.977413		23375287	0.22999		24008077	0.490293
23652286	0.97741		24459612	0.229985		23628929	0.490204
25238757	0.977394		19207397	0.229969		22060255	0.4901
24634415	0.977389		20008633	0.229925		22653088	0.490073
24145403	0.977371		21252141	0.229915		25301788	0.49002
24340114	0.977364		22170727	0.229894		22323410	0.489962
20122805	0.977357		23343829	0.22988		22762966	0.489924
23833693	0.977355		21179434	0.229873		19386462	0.489771
21987660	0.977354		24938842	0.229833		24318095	0.489766
23577294	0.977353		20230088	0.229814		23304385	0.489731
24045575	0.977342		22738014	0.229805		20461784	0.489596
17427161	0.977332		25419871	0.229789		23319486	0.489542
25398947	0.977329		21880799	0.229761		24108100	0.489484
22753228	0.977309		23471421	0.229739		22323172	0.489392
22311343	0.977306		23749840	0.229736		21747107	0.489339
23761639	0.9773		25404717	0.229701		22684693	0.489288
19627651	0.977298		23828106	0.229699		22673250	0.48924
24953182	0.977262		24619151	0.229673		23288663	0.489215
24739883	0.97726		23150678	0.229649		24891231	0.489104
23288554	0.977254		20306476	0.229644		23436818	0.488755
25350558	0.977244		21339424	0.229583		19819532	0.488637
22169231	0.977226		24178787	0.229561		22694157	0.48863
24568970	0.9772		22945416	0.229539		24271937	0.488583
21880983	0.977171		20216473	0.229529		23231946	0.488538
21738480	0.977169		24299116	0.229527		20142567	0.488353
20130178	0.977143		22911615	0.229518		25118794	0.488337
22933113	0.977142		23970530	0.229496		24876350	0.488122
21212284	0.977139		24725582	0.229492		21676064	0.488064
23891367	0.977118		23718573	0.229489		22316237	0.487945
24078018	0.977117		25024761	0.229469		20843498	0.487913
23931769	0.977107		21388937	0.229465		20558024	0.487764
21665267	0.977102		24286957	0.229463		20339245	0.487734
21951600	0.977099		21856249	0.22946		21862747	0.487653
25913301	0.977078		23025811	0.229431		23891248	0.487551
19487694	0.977075		25118794	0.229385		24841981	0.487464
21653873	0.977062		23265345	0.229381		22626812	0.487299
20670678	0.977061		23597770	0.229264		22857812	0.487222
22480771	0.977052		25266928	0.229184		24699782	0.487208
23497730	0.977036		21169160	0.229149		23918243	0.486786
25487737	0.977031		25400459	0.229137		21775734	0.48664
22267534	0.977025		17943078	0.229099		25586885	0.486604
25655438	0.97702		22311905	0.228893		24134855	0.48649
21760628	0.977		21415101	0.228868		20638680	0.486489
25708621	0.976988		22495532	0.228829		21905252	0.486478
20644631	0.976987		23607839	0.228767		22122179	0.486371
17620325	0.976986		21073953	0.228724		23325384	0.486245
21111430	0.976977		24712573	0.228699		22316214	0.486214
21765814	0.976967		24641678	0.228692		23879694	0.486135
23824487	0.976965		23335263	0.228668		21747085	0.486077
19603556	0.976961		18091334	0.228667		20950523	0.48604
21454544	0.976961		23008465	0.228662		22643558	0.485893
23728175	0.976957		22542118	0.228605		24126711	0.485772
22366786	0.976951		22170723	0.228574		21238862	0.485744
20540527	0.976935		21926282	0.228564		20809688	0.485675
24441863	0.976916		21909028	0.228561		23417654	0.485527
24963038	0.976891		20531231	0.228522		24066630	0.485463
23397264	0.976885		19179885	0.228515		25621099	0.485449
21329664	0.976875		23164313	0.228499		23064532	0.485332
23792636	0.976857		22058086	0.22842		23232922	0.485272
25706537	0.976852		17381400	0.228405		21059146	0.485206
23124780	0.976851		23180239	0.22837		25517564	0.485185
23471820	0.976851		18480202	0.228321		19879517	0.485184
25079510	0.976851		23266440	0.228306		19820614	0.485015
22025615	0.976846		23640300	0.228232		23407007	0.484957
23089140	0.976839		21083385	0.228223		25383418	0.484776
24695740	0.976818		24139497	0.228221		24645908	0.484658
24220026	0.976811		23290733	0.228201		23605292	0.484643
23542172	0.97681		20643620	0.228199		24464030	0.484597
21484096	0.976806		25496062	0.228174		22800557	0.48445
23381995	0.976803		23287001	0.228118		24673560	0.484363
24742461	0.976799		23073216	0.22809		25050834	0.484255
23696788	0.976786		20156060	0.228059		26153305	0.484153
24796659	0.976758		24583315	0.228046		20853177	0.484052
26083206	0.976756		26028261	0.228043		25667725	0.483771
21653233	0.976746		23318050	0.228013		19252167	0.483748
20032171	0.976743		17333451	0.227938		23616158	0.483685
22833143	0.976742		21099675	0.227923		19933120	0.48368
21489638	0.976741		19576321	0.2279		22627089	0.483653
22686199	0.976688		24576866	0.227894		23692173	0.483532
19116202	0.976684		21536852	0.227874		23401621	0.483473
23144169	0.976682		24247554	0.227837		24336138	0.483429
19747572	0.976636		19654285	0.22783		24016455	0.483248
21850020	0.976612		22095209	0.227801		23373434	0.483224
21303455	0.976603		22297674	0.227767		22870882	0.48322
21963429	0.976602		22450873	0.227755		21393084	0.483209
24532040	0.9766		23585636	0.227708		24569037	0.483076
24747834	0.976599		23036856	0.227616		25906015	0.483072
22501025	0.976592		24032999	0.227595		21832214	0.4829
23071094	0.976573		19474785	0.227588		20507628	0.482785
20685142	0.976572		21181206	0.227583		25767970	0.482487
19726691	0.976527		24474383	0.227572		24124032	0.482462
23499155	0.976525		18641111	0.227495		25483625	0.482358
24656816	0.976472		24554005	0.227444		24859098	0.482318
23277361	0.976435		21377034	0.227428		20303459	0.482313
21725209	0.976429		22865468	0.227406		20087677	0.482254
21454805	0.976419		22002336	0.227386		23612890	0.482156
21465658	0.976398		22459508	0.227373		21475612	0.482091
22995675	0.976375		23078574	0.2273		22218404	0.48191
25056888	0.976355		19407228	0.227209		21935398	0.481857
22096575	0.97635		23478422	0.227127		23044349	0.481853
23764851	0.976332		22842844	0.227074		23889952	0.481776
25312799	0.976304		23404956	0.227032		23362505	0.481654
23100451	0.976301		20539300	0.226998		23407011	0.481519
25684064	0.976289		25253665	0.226967		23958445	0.481511
22266093	0.976268		21893650	0.226926		24693862	0.48118
22272628	0.976234		25855300	0.226882		21478781	0.481172
22585710	0.976233		23417978	0.226867		19648832	0.480955
22079268	0.976226		23720185	0.226779		21495019	0.480947
21356330	0.976219		21856598	0.226767		22933341	0.480906
19109131	0.976208		23059864	0.226713		24237919	0.480486
25360868	0.9762		22101219	0.226685		23446843	0.480373
24004857	0.976198		25545673	0.226605		23174257	0.480277
20334933	0.976197		23742315	0.22659		24234244	0.480233
21060017	0.976184		21632482	0.226527		25167807	0.480213
25338677	0.976179		24353180	0.226497		23457361	0.480196
18625712	0.976166		19320232	0.226487		24769592	0.480163
23040813	0.976148		22155024	0.226479		22941975	0.480092
25168954	0.976125		22491658	0.226473		24028751	0.480056
22807109	0.976113		24296713	0.226469		25572505	0.479959
18256365	0.976111		24732290	0.226416		23512830	0.479951
23785510	0.976107		23480971	0.2264		24081131	0.479921
23251514	0.976097		20705902	0.226373		24011291	0.47983
23144318	0.976091		23252525	0.226285		19951219	0.479782
22904201	0.976083		21336116	0.226283		24005002	0.479751
22698912	0.976071		22851597	0.226264		23662953	0.47975
24371138	0.976069		23757319	0.226264		25930037	0.479643
20577143	0.976066		24675478	0.226263		23194923	0.479624
22170150	0.976063		26169566	0.22623		25748260	0.479507
23470623	0.976052		21050119	0.226185		20386308	0.479475
23349943	0.976045		24140072	0.226171		24412444	0.479431
24946870	0.976037		22846381	0.226112		21335574	0.479379
23443800	0.975997		19750190	0.22611		21165726	0.479328
22807666	0.975988		18362693	0.226085		23618391	0.479297
23492907	0.975972		19858761	0.226078		25006222	0.479245
22262158	0.975961		18784341	0.226049		21762233	0.479231
25320235	0.97595		24508386	0.226049		21509865	0.479209
24890304	0.975942		23315317	0.226032		25381073	0.479
21178100	0.97594		21489817	0.226015		23462785	0.478875
20038812	0.975932		25097088	0.225978		20141679	0.478741
24121126	0.975927		22093380	0.225963		23376029	0.478714
21238490	0.975921		23457535	0.225946		24410125	0.478629
24849657	0.975919		19826119	0.22591		23026963	0.478561
23269828	0.975914		24634931	0.225906		23305688	0.478548
18248793	0.975908		22357189	0.225884		24301392	0.478545
25399436	0.975904		17684201	0.225882		24556766	0.47841
22679223	0.975897		24113727	0.225874		23477689	0.478387
22484112	0.975894		22013226	0.225833		24794542	0.478385
22561152	0.975894		23949035	0.225831		24019273	0.478346
24516127	0.975879		21424725	0.225822		20845201	0.478051
23701460	0.975854		22578380	0.225771		22829294	0.478017
21677029	0.975844		24695007	0.225728		22471348	0.477737
25038240	0.975837		20215981	0.225644		20662956	0.477502
22886720	0.975816		24444658	0.225639		23416849	0.47737
24083546	0.975806		20057364	0.225606		21146664	0.47728
24462831	0.975796		25472557	0.225565		23129174	0.477187
23051580	0.97579		21967958	0.22554		24885970	0.477098
23999524	0.97578		24938562	0.225513		23001279	0.476717
20363832	0.975775		22111718	0.225404		24352532	0.476677
22367210	0.975768		21422852	0.225327		24801541	0.47661
20600847	0.97575		20400652	0.225314		20412885	0.47637
24951774	0.975746		24709487	0.225264		22895232	0.476264
21177848	0.975743		24526257	0.225206		23193095	0.476248
22621900	0.975723		19401372	0.225156		23652374	0.476168
22183951	0.97572		18978495	0.225115		24480627	0.476099
24848241	0.9757		23404937	0.225089		20938317	0.475969
19081671	0.975675		20516561	0.225011		21692057	0.475964
19935663	0.975645		19450031	0.224997		24261961	0.475913
22945407	0.975644		22921739	0.224983		24915212	0.475642
20437614	0.975643		24973558	0.224973		22608799	0.475565
24564859	0.975622		19596014	0.224942		23135389	0.475358
20356924	0.975616		23033807	0.224942		18506546	0.475315
21444075	0.975612		19833807	0.224939		22688851	0.475251
21232152	0.975606		24969395	0.224914		23726820	0.475225
21903023	0.975599		18818386	0.224855		18479406	0.475212
24199958	0.975594		24926708	0.224803		21417197	0.475168
25210184	0.975586		24515967	0.224752		23978276	0.475126
24614073	0.975576		21443293	0.224739		24088688	0.475005
25465493	0.975568		22512461	0.224657		22507696	0.474946
23852002	0.975544		23668548	0.224636		19245066	0.474927
22472800	0.97553		22586682	0.224627		17937569	0.474876
18245264	0.975528		21897852	0.224617		25754564	0.474763
21408207	0.975519		25080605	0.224607		25672888	0.474613
23527012	0.975513		22048047	0.224587		25776902	0.474558
24155394	0.975512		24614374	0.224531		25635204	0.474484
19816414	0.975501		22668852	0.224511		25759431	0.474465
24128875	0.975497		24291272	0.224483		21843690	0.474328
21372190	0.975495		22296584	0.224472		22156954	0.474326
21928900	0.975491		24991815	0.224415		22542813	0.474168
19722282	0.97549		17167156	0.224407		25359248	0.474156
25392503	0.975479		19185404	0.224407		22841929	0.474031
21176149	0.975478		25624326	0.224405		23160100	0.473953
25834052	0.975476		21558074	0.224356		20643620	0.473944
24055199	0.975468		21508750	0.224352		22388549	0.473889
22205356	0.975466		18725220	0.224303		23681669	0.473859
21881590	0.975461		25301291	0.224287		18509174	0.473772
25993632	0.975456		18633055	0.224267		20579640	0.47375
21402950	0.975454		22049049	0.224222		23198793	0.473705
24260711	0.975454		21508413	0.224207		24551351	0.473608
23603815	0.975446		23111686	0.224189		22569267	0.473578
24145050	0.975443		22192488	0.224156		22874085	0.47357
23558011	0.975422		22922955	0.224152		24185162	0.473446
25135281	0.975414		22392572	0.224149		23581915	0.473443
21099169	0.975413		25147256	0.224139		20113910	0.473408
24559391	0.975398		19806358	0.224112		20303362	0.473365
24517413	0.975397		21835955	0.224077		23539227	0.473294
24047966	0.975393		24590543	0.224067		23030557	0.473165
22494505	0.975372		23520381	0.224025		24727484	0.473072
22633978	0.975365		22048225	0.224023		25750483	0.473003
20509000	0.975354		22390318	0.224023		21172705	0.472955
23915245	0.975341		19339714	0.224003		22075348	0.472891
22085135	0.975331		25805893	0.223955		21121910	0.472871
22586489	0.975326		23254903	0.223949		23940238	0.472844
21886766	0.975314		23017624	0.223922		21671529	0.472724
24028560	0.975312		21933909	0.22392		20495644	0.472694
24714676	0.975299		22431574	0.223896		19204903	0.472551
20686565	0.975296		19915202	0.223783		19073941	0.47255
20971737	0.975296		25376399	0.223775		22404260	0.472524
22180294	0.975296		22271898	0.223739		25091339	0.472432
25632128	0.975296		25217123	0.223734		24920421	0.472396
21792998	0.975267		23944767	0.223716		22123163	0.472107
17498928	0.975261		23795312	0.223711		23150883	0.472096
20308560	0.975257		23056520	0.223704		24315911	0.472086
26153245	0.975255		24890531	0.2237		19819775	0.472066
22714408	0.975247		18313446	0.22367		19361310	0.472015
25303118	0.975241		24615777	0.223661		24444524	0.471785
25361177	0.97524		23588536	0.223611		22512949	0.471637
21081061	0.975237		21325353	0.223549		24799537	0.471596
25132261	0.975227		23482644	0.223478		19519904	0.471585
25238855	0.975226		23568000	0.223478		22821508	0.471528
21695767	0.975213		22353637	0.22342		25323128	0.471373
22326502	0.975191		25527677	0.223406		24457238	0.471229
21668595	0.975187		24121523	0.22339		23797695	0.471134
20421298	0.97517		23228561	0.223307		25408315	0.471055
24594750	0.975164		22890220	0.223281		21986390	0.470954
23077293	0.975153		23451764	0.223276		24161218	0.470907
23540392	0.975153		18641083	0.223265		24758162	0.470876
24182552	0.975143		23608617	0.223229		18570331	0.470871
22210062	0.975136		20807066	0.223228		24602575	0.470859
24244525	0.975128		25784079	0.223213		24023613	0.470678
25488901	0.975121		25015574	0.2232		22461687	0.470421
24497316	0.975114		23541756	0.223198		25692282	0.470309
22451312	0.975103		23094860	0.223169		21663884	0.470137
24618292	0.975091		23176402	0.223122		24095308	0.470109
22139764	0.975077		24212385	0.223121		19780923	0.470103
24128759	0.975075		23705885	0.223113		22936288	0.47007
25036884	0.975069		19399502	0.223048		23001605	0.470015
23576893	0.975049		20808854	0.222909		21724788	0.469867
23007461	0.975045		21464293	0.222898		21420112	0.469807
20235331	0.975044		22898251	0.222853		25148400	0.469745
25617126	0.975041		22402982	0.222849		19134063	0.46965
22198870	0.97503		22257685	0.222848		20509594	0.469572
22341923	0.975011		21775754	0.222838		23793049	0.469254
20966416	0.975001		25296334	0.222806		24951369	0.46921
22277938	0.974997		22306227	0.222736		21599868	0.469146
23032387	0.974994		20386003	0.222705		23243783	0.469065
20124487	0.97498		21926285	0.222701		24670846	0.468989
23998444	0.974977		22363016	0.2227		24760873	0.468958
22607006	0.974968		23363496	0.222687		25572282	0.468874
21536669	0.974966		25421470	0.222687		19523266	0.46882
19424507	0.974961		21697501	0.222625		23151931	0.468812
25512503	0.974957		24442098	0.222594		22506952	0.468805
20615238	0.974955		21890777	0.222578		21249463	0.468792
25710912	0.974955		22398243	0.222575		18349836	0.468601
22329346	0.974952		21147001	0.222539		22652979	0.468585
21394107	0.97493		22994362	0.222517		21305526	0.46855
18544034	0.974912		21750275	0.222472		25057434	0.468518
22586465	0.974895		25231400	0.222462		22351697	0.468466
23272901	0.974888		24668760	0.222453		17826582	0.468289
22939401	0.974879		24145531	0.222447		23915207	0.468282
22544740	0.974868		24162107	0.222443		19446191	0.468243
22403255	0.974861		21507365	0.222386		20853176	0.468172
21952918	0.974859		22481313	0.222362		25589905	0.468156
24144248	0.974849		23430315	0.222353		21712721	0.468091
24368419	0.974845		22649264	0.22232		23187014	0.46803
24529072	0.974844		25159623	0.222281		24833113	0.468028
22128169	0.974841		23121377	0.222274		21926661	0.467829
19403271	0.974839		19367385	0.222211		22093435	0.467625
25178404	0.974801		24518280	0.222211		20029748	0.467604
24403076	0.974795		25084070	0.222205		21805140	0.467332
21917926	0.974791		24614369	0.222185		25126040	0.467313
25788703	0.974788		19908310	0.222152		20645019	0.467296
24739950	0.974785		23378455	0.22215		24713154	0.467289
24634209	0.974766		23010452	0.222143		25468881	0.467228
25084529	0.97476		24857519	0.222094		20625846	0.467181
23219991	0.97474		17766603	0.222067		21653534	0.467163
23562159	0.974739		22958150	0.22206		23380882	0.466991
22710723	0.974738		24130489	0.222058		23032359	0.466619
20138822	0.974716		21135089	0.222056		22776706	0.466611
24957606	0.974712		21712533	0.222026		22521668	0.466499
22289036	0.974709		21836107	0.222022		23524919	0.46649
25512496	0.974705		21706518	0.221934		25248910	0.466479
18813964	0.974701		21378174	0.221923		21988550	0.466419
18981256	0.974693		25981758	0.221903		25074323	0.46635
22973039	0.974688		23877991	0.221863		20113943	0.466339
23384528	0.974664		22158433	0.221851		19575268	0.466303
25454621	0.974657		24326606	0.221851		19590056	0.466199
25051435	0.974655		23409025	0.221844		24145846	0.466199
19577778	0.974653		24445356	0.221833		21290031	0.46618
24273715	0.974641		23399923	0.221806		22594358	0.465868
22092846	0.974635		23033243	0.221764		25456903	0.465795
24386905	0.974631		22150642	0.221711		20048680	0.46579
20660350	0.974624		22321480	0.221679		24901109	0.46566
25058010	0.97462		17768606	0.221674		23538745	0.46564
[truncated: 38,634 more rows]
