# Supplementary material for: Classifying publications from the clinical and translational science award program along the translational research spectrum: a machine learning approach
Source: J Transl Med. 2016 Aug 5;14:235. doi: 10.1186/s12967-016-0992-8 (PMC4974725; doi:10.1186/s12967-016-0992-8)
Supplement: Supplementary file 3 — 10.1186/s12967-016-0992-8 External validation: For each of 300 PMIDs (top 100 scored from each classifier), the file lists the classifier for which it received a top score, the classification given by the two coders, and, when applicable, the decision of the third coder. [file 12967_2016_992_MOESM3_ESM.xlsx]

## Sheet: AllPubs
Top 100 scores for category:	Consensus	Disagreement	Decision with 3rd coder	Coder 1	Coder 2	Coder 3	Coder 4	Coder 5	PMID
T0		T0/T2	T0				T2	T0	25893216
T0		T0/T1/T2	T0		T1/T2	T0			18369103
T0		T0/T1/T2	T0		T1/T2			T0	23639257
T0	T0				T0		T0		23201825
T0	T0			T0		T0			20124104
T0	T0			T0		T0			20181934
T0	T0			T0		T0			20223282
T0	T0			T0		T0			20362080
T0	T0			T0		T0			20376317
T0	T0			T0		T0			20392836
T0	T0			T0		T0			20589832
T0	T0			T0		T0			20833654
T0	T0			T0		T0			20872725
T0	T0			T0	T0				22573557
T0	T0			T0	T0				22668509
T0	T0			T0	T0				22693204
T0	T0			T0	T0				22757692
T0	T0			T0	T0				22772450
T0	T0			T0	T0				22802622
T0	T0			T0	T0				22883925
T0	T0			T0	T0				22955271
T0	T0			T0	T0				22967270
T0	T0			T0	T0				23060451
T0	T0			T0			T0		24014686
T0	T0			T0			T0		24147766
T0	T0			T0			T0		24259505
T0	T0			T0			T0		24373929
T0	T0			T0			T0		24469837
T0	T0			T0			T0		24493850
T0	T0			T0			T0		24497180
T0	T0			T0			T0		24509083
T0	T0			T0			T0		24523540
T0	T0			T0				T0	24558433
T0	T0			T0				T0	24579193
T0	T0			T0				T0	24760848
T0	T0			T0				T0	24784359
T0	T0			T0				T0	24805101
T0	T0			T0				T0	24813889
T0	T0			T0				T0	24846272
T0	T0			T0				T0	24906008
T0	T0			T0				T0	24911525
T0	T0				T0	T0			18541914
T0	T0				T0	T0			19541651
T0	T0				T0	T0			19742321
T0	T0				T0	T0			19755517
T0	T0				T0	T0			19796676
T0	T0				T0	T0			19933277
T0	T0				T0	T0			19962488
T0	T0				T0	T0			20005043
T0	T0				T0		T0		23101464
T0	T0				T0		T0		23115175
T0	T0				T0		T0		23220414
T0	T0				T0		T0		23263626
T0	T0				T0		T0		23293020
T0	T0				T0		T0		23376980
T0	T0				T0			T0	23588036
T0	T0				T0			T0	23591991
T0	T0				T0			T0	23617241
T0	T0				T0			T0	23642711
T0	T0				T0			T0	23700148
T0	T0				T0			T0	23750206
T0	T0				T0			T0	23815102
T0	T0				T0			T0	23838831
T0	T0				T0			T0	23873717
T0	T0				T0			T0	23959245
T0	T0				T0			T0	23967090
T0	T0				T0			T0	23970783
T0	T0					T0	T0		20961212
T0	T0					T0	T0		21315744
T0	T0					T0	T0		21335545
T0	T0					T0	T0		21378025
T0	T0					T0	T0		21423666
T0	T0					T0	T0		21482686
T0	T0					T0	T0		21637794
T0	T0					T0	T0		21821917
T0	T0					T0	T0		21852239
T0	T0					T0	T0		21945411
T0	T0					T0		T0	21963673
T0	T0					T0		T0	22006328
T0	T0					T0		T0	22006791
T0	T0					T0		T0	22024412
T0	T0					T0		T0	22089453
T0	T0					T0		T0	22138579
T0	T0					T0		T0	22149965
T0	T0					T0		T0	22265870
T0	T0					T0		T0	22457638
T0	T0						T0	T0	25051439
T0	T0						T0	T0	25059218
T0	T0						T0	T0	25086170
T0	T0						T0	T0	25108023
T0	T0						T0	T0	25118241
T0	T0						T0	T0	25352637
T0	T0						T0	T0	25449907
T0	T0						T0	T0	25500111
T0	T0						T0	T0	25535829
T0	T0						T0	T0	25562527
T0	T0						T0	T0	25640170
T0	T0						T0	T0	25657338
T0	T0						T0	T0	25663530
T0	T1						T1	T1	25610798
T1/T2		TX/T1/T2	T1/T2	TX		T1/T2			20643378
T1/T2		T2/T3/T4	T1/T2		T3/T4	T2			19502645
T1/T2		T2/T3	T1/T2				T3	T2	25437877
T1/T2		T1/T2/T3/T4	T1/T2	T1/T2		T3/T4			20625026
T1/T2		T1/T2/T3/T4	T1/T2	T1/T2	T3/T4				22936892
T1/T2		T1/T2/T3/T4	T1/T2			T3/T4		T1/T2	22196945
T1/T2		T1/T2/T3	T1/T2	T1/T2			T3		24045673
T1/T2		T1/T2/T3	T1/T2		T1/T2			T3	23699750
T1/T2		T1/T2/T3	T1/T2	T1/T2				T3	24743713
T1/T2		T0/T2	T1/T2			T2		T0	22369102
T1/T2		T0/T1/T2	T1/T2	T1/T2	T0				22961573
T1/T2		T0/T1/T2	T1/T2		T1/T2		T0		23462342
T1/T2		T1/T2/T3	T3/T4		T1/T2		T3		23204245
T1/T2		T0/T3	T3/T4		T0			T3	23888328
T1/T2		T1/T2/T3/T4	T3/T4	T3/T4	T1/T2				22961571
T1/T2		T2/T3/T4	T3/T4	T3/T4			T2		24345255
T1/T2		T3/T4/TX	TX			T3/T4	TX		21294670
T1/T2	T1/T2						T1	T1	25660434
T1/T2	T1/T2			T1/T2		T1/T2			20124139
T1/T2	T1/T2			T1/T2		T1/T2			20213249
T1/T2	T1/T2			T1/T2		T1/T2			20490801
T1/T2	T1/T2			T1/T2		T1/T2			20492838
T1/T2	T1/T2			T1/T2		T1/T2			20540652
T1/T2	T1/T2			T1/T2		T1/T2			20672447
T1/T2	T1/T2			T1/T2		T1/T2			20683766
T1/T2	T1/T2			T1/T2		T1/T2			20694727
T1/T2	T1/T2			T1/T2	T1/T2				22540912
T1/T2	T1/T2			T1/T2	T1/T2				22545088
T1/T2	T1/T2			T1/T2	T1/T2				22610907
T1/T2	T1/T2			T1/T2	T1/T2				22623210
T1/T2	T1/T2			T1/T2	T1/T2				22818724
T1/T2	T1/T2			T1/T2	T1/T2				22889573
T1/T2	T1/T2			T1/T2	T1/T2				22923449
T1/T2	T1/T2			T1/T2			T1		24085506
T1/T2	T1/T2			T1/T2			T1		24089446
T1/T2	T1/T2			T1/T2			T2		24111980
T1/T2	T1/T2			T1/T2			T2		24111983
T1/T2	T1/T2			T1/T2			T1		24114121
T1/T2	T1/T2			T1/T2			T2		24130350
T1/T2	T1/T2			T1/T2			T2		24170758
T1/T2	T1/T2			T1/T2			T1		24435060
T1/T2	T1/T2			T1/T2				T2	24569485
T1/T2	T1/T2			T1/T2				T2	24583757
T1/T2	T1/T2			T1/T2				T2	24621255
T1/T2	T1/T2			T1/T2				T2	24622416
T1/T2	T1/T2			T1/T2				T2	24637999
T1/T2	T1/T2			T1/T2				T1	24743052
T1/T2	T1/T2			T1/T2				T2	24752867
T1/T2	T1/T2			T1/T2				T1	24804697
T1/T2	T1/T2			T1/T2				T1	24839206
T1/T2	T1/T2			T1/T2				T1	24899268
T1/T2	T1/T2			T1/T2				T1	24916546
T1/T2	T1/T2				T1/T2	T1/T2			17510206
T1/T2	T1/T2				T1/T2	T1/T2			18414865
T1/T2	T1/T2				T1/T2	T1/T2			18512816
T1/T2	T1/T2				T1/T2	T1/T2			19001327
T1/T2	T1/T2				T1/T2	T1/T2			19082825
T1/T2	T1/T2				T1/T2	T1/T2			19126569
T1/T2	T1/T2				T1/T2	T1/T2			19289491
T1/T2	T1/T2				T1/T2	T2			19407666
T1/T2	T1/T2				T1/T2	T1/T2			19652123
T1/T2	T1/T2				T1/T2		T2		23099651
T1/T2	T1/T2				T1/T2		T1		23292882
T1/T2	T1/T2				T1/T2		T2		23313811
T1/T2	T1/T2				T1/T2		T1		23322195
T1/T2	T1/T2				T1/T2		T1		23335436
T1/T2	T1/T2				T1/T2		T2		23435022
T1/T2	T1/T2				T1/T2		T2		23435159
T1/T2	T1/T2				T1/T2		T2		23439632
T1/T2	T1/T2				T1/T2		T1		23519998
T1/T2	T1/T2				T1/T2		T1/T2		23562090
T1/T2	T1/T2				T1/T2			T1/T2	23572165
T1/T2	T1/T2				T1/T2			T1	23698253
T1/T2	T1/T2				T1/T2			T2	23817699
T1/T2	T1/T2				T1/T2			T1	23835333
T1/T2	T1/T2				T1/T2			T2	23879752
T1/T2	T1/T2				T1/T2			T2	23942868
T1/T2	T1/T2				T1/T2			T2	23973010
T1/T2	T1/T2					T1/T2	T2		21228246
T1/T2	T1/T2					T1/T2	T2		21245182
T1/T2	T1/T2					T1/T2	T2		21309695
T1/T2	T1/T2					T1/T2	T2		21479634
T1/T2	T1/T2					T1/T2	T2		21690570
T1/T2	T1/T2					T1/T2	T1/T2		21748765
T1/T2	T1/T2					T1/T2	T2		21871373
T1/T2	T1/T2					T1/T2	T1		21881915
T1/T2	T1/T2					T1/T2		T1	21968279
T1/T2	T1/T2					T1/T2		T1/T2	22015991
T1/T2	T1/T2					T1/T2		T1/T2	22076596
T1/T2	T1/T2					T1/T2		T1/T2	22136094
T1/T2	T1/T2					T1/T2		T1/T2	22210571
T1/T2	T1/T2					T2		T1/T2	22353950
T1/T2	T1/T2						T2	T1	25056567
T1/T2	T1/T2						T1	T1	25373733
T1/T2	T1/T2						T1	T1	25393640
T1/T2	T1/T2						T1	T1	25525888
T1/T2	T3/T4				T3/T4	T3/T4			19643434
T1/T2	T3/T4						T3	T3	25168125
T1/T2	T0						T0	T0	25432086
T1/T2	TX				TX			TX	23704676
T3/T4		T3/T4/TX	T3/T4	T3/T4			TX		24440119
T3/T4		T2/T3/T4	T3/T4		T3/T4			T2	23893821
T3/T4		T2/T3/T4	T3/T4			T3/T4	T2 & 15, if we decide that Patient Navigation (PN)is an intervention. T3, with 23 and 24, if we decide PN is part of a system of effective health care delivery.		21681995
T3/T4		T1/T2/TX	T3/T4		T1/T2		TX		23088168
T3/T4		T1/T2/T4	T3/T4			T1/T2	T4		21706297
T3/T4		T1/T2/T3/T4	T3/T4	T1/T2	T3/T4				23008295
T3/T4		T1/T2/T3/T4	T3/T4		T1/T2	T3/T4			19549058
T3/T4		T1/T2/T3	T3/T4		T1/T2		T3		23143672
T3/T4		T1/T2/T3	T3/T4		T1/T2			T3	23731594
T3/T4		T1/T2/T3	T3/T4			T1/T2	T3		21169811
T3/T4		T0/T4	T3/T4				T4	T0	25051943
T3/T4		T0/T4	T3/T4				T4	T0	25322295
T3/T4		T0/T4	T3/T4				T4	T0	25745697
T3/T4		T0/T3/T4	T3/T4	T3/T4				T0	24643795
T3/T4		T0/T3/T4	T3/T4	T3/T4				T0?	24753971
T3/T4		T0/T3/T4	T3/T4	T3/T4				T0	24823282
T3/T4		T0/T3/T4	T3/T4		T3/T4	T0			19921113
T3/T4		T0/T3/T4	T3/T4		T3/T4	T0 or T3/T4			19963249
T3/T4		T0/T3/T4	T3/T4		T3/T4		T0 & 8 or T4 & 30		23453649
T3/T4		T0/T3/T4	T3/T4			T3/T4		T0	22215269
T3/T4		T0/T3/T4	T3/T4			T0		T3/T4	22424813
T3/T4		T0/T3	T3/T4		T0		T3		23072580
T3/T4		T0/T3	T3/T4				T3	T0	25257842
T3/T4		T1/T2/T3	T1/T2		T1/T2		T3		23460656
T3/T4		T3/T4/TX	TX	T3/T4			TX		24218381
T3/T4	T3/T4			T3/T4		T3/T4			20008701
T3/T4	T3/T4			T3/T4		T3/T4			20459463
T3/T4	T3/T4			T3/T4		T3/T4			20511114
T3/T4	T3/T4			T3/T4		T3/T4			20550591
T3/T4	T3/T4			T3/T4		T3/T4			20550846
T3/T4	T3/T4			T3/T4		T3/T4			20607434
T3/T4	T3/T4			T3/T4		T3/T4			20689387
T3/T4	T3/T4			T3/T4		T3/T4			20697785
T3/T4	T3/T4			T3/T4		T3/T4			20849288
T3/T4	T3/T4			T3/T4	T3/T4				22493463
T3/T4	T3/T4			T3/T4	T3/T4				22498021
T3/T4	T3/T4			T3/T4	T3/T4				22498687
T3/T4	T3/T4			T3/T4	T3/T4				22537761
T3/T4	T3/T4			T3/T4	T3/T4				22554399
T3/T4	T3/T4			T3/T4	T3/T4				22648383
T3/T4	T3/T4			T3/T4	T3/T4				22898115
T3/T4	T3/T4			T3/T4	T3/T4				22902011
T3/T4	T3/T4			T3/T4	T3/T4				23065954
T3/T4	T3/T4			T3/T4			T3		23974386
T3/T4	T3/T4			T3/T4			T3		24076281
T3/T4	T3/T4			T3/T4			T3		24091415
T3/T4	T3/T4			T3/T4			T3		24094919
T3/T4	T3/T4			T3/T4			T4		24113816
T3/T4	T3/T4			T3/T4			T3		24157076
T3/T4	T3/T4			T3/T4			T3		24164213
T3/T4	T3/T4			T3/T4			T4		24261647
T3/T4	T3/T4			T3/T4			T3		24439942
T3/T4	T3/T4			T3/T4				T3	24596707
T3/T4	T3/T4			T3/T4				T3	24712335
T3/T4	T3/T4			T3/T4				T3	24794541
T3/T4	T3/T4			T3/T4				T3	24859105
T3/T4	T3/T4			T3/T4				T3	24862459
T3/T4	T3/T4			T3/T4				T3	24871228
T3/T4	T3/T4				T3/T4	T3/T4			18437068
T3/T4	T3/T4				T3/T4	T3/T4			18637982
T3/T4	T3/T4				T3/T4	T3/T4			19372573
T3/T4	T3/T4				T3/T4	T3/T4			19571283
T3/T4	T3/T4				T3/T4	T3/T4			19745221
T3/T4	T3/T4				T3/T4	T3/T4			19884613
T3/T4	T3/T4				T3/T4	T3/T4			19914755
T3/T4	T3/T4				T3/T4		T4		23286592
T3/T4	T3/T4				T3/T4		T3		23428085
T3/T4	T3/T4				T3/T4		T4		23449488
T3/T4	T3/T4				T3/T4		T3		23459733
T3/T4	T3/T4				T3/T4		T3		23478997
T3/T4	T3/T4				T3/T4		T3		23539281
T3/T4	T3/T4				T3/T4			T3/T4	23670114
T3/T4	T3/T4				T3/T4			T3	23800935
T3/T4	T3/T4				T3/T4			T3	23830534
T3/T4	T3/T4				T3/T4			T3	23943884
T3/T4	T3/T4					T3/T4	T3		21132524
T3/T4	T3/T4					T3/T4	T4		21199971
T3/T4	T3/T4					T3/T4	T3		21305507
T3/T4	T3/T4					T3/T4	T4		21734212
T3/T4	T3/T4					T3/T4	T4		21737759
T3/T4	T3/T4					T3/T4	T4		21824822
T3/T4	T3/T4					T3/T4	T3		21865093
T3/T4	T3/T4					T3/T4	T3		21893778
T3/T4	T3/T4					T3/T4		T3/T4	21953498
T3/T4	T3/T4					T3/T4		T3/T4	22009719
T3/T4	T3/T4					T3/T4		T3/T4	22011394
T3/T4	T3/T4					T3/T4		T3/T4	22056355
T3/T4	T3/T4					T3/T4		T3/T4	22068288
T3/T4	T3/T4					T3/T4		T3/T4	22080778
T3/T4	T3/T4					T3/T4		T3/T4	22137065
T3/T4	T3/T4					T3/T4		T3/T4	22289400
T3/T4	T3/T4					T3/T4		T3/T4	22320339
T3/T4	T3/T4					T3/T4		T3/T4	22335873
T3/T4	T3/T4					T3/T4		T3/T4	22364067
T3/T4	T3/T4						T3	T3	25100429
T3/T4	T3/T4						T4	T3	25213744
T3/T4	T3/T4						T3	T3	25443905
T3/T4	T0			T0		T0			20052723
T3/T4	T0			T0		T0			20303104
T3/T4	T1/T2				T1/T2			T1	23957946
