# Supplementary material for: Classifying publications from the clinical and translational science award program along the translational research spectrum: a machine learning approach
Source: J Transl Med. 2016 Aug 5;14:235. doi: 10.1186/s12967-016-0992-8 (PMC4974725; doi:10.1186/s12967-016-0992-8)
Supplement: Supplementary file 4 — 10.1186/s12967-016-0992-8 Training set: For each PMID in training set, the file lists the manual codings and, where applicable, the decision of the lead author. [file 12967_2016_992_MOESM4_ESM.xlsx]

## Sheet: Sheet1
Disagreement	Consensus	Decision with 3rd coder	Coder 1	Coder 2	Coder 3	Coder 4	Coder 5	Coder 6	Coder 7	Coder 8	PMID
	T0		T0							T0	23195993
	T0		T0							T0	25077433
	T0		T0							T0	24107601
	T0		T0							T0	24891029
	T0		T0							T0	21691448
	T0		T0				T0	T0			22765222
	T0		T0				T0	T0			24401686
	T0		T0				T0	T0			22914093
	T0		T0				T0	T0			23426830
	T0		T0	T0	T0	T0					24344399
	T0		T0	T0	T0	T0					22761902
	T0		T0	T0	T0	T0					23344457
	T0		T0	T0	T0	T0					24444828
	T0		T0	T0	T0	T0					22527432
	T0		T0	T0	T0	T0					22311477
	T0		T0						T0		22021878
	T0		T0						T0		21527502
	T0		T0						T0		23455502
	T0		T0						T0		21350433
	T0		T0						T0		23661059
	T0		T0						T0		22869155
	T0			T0	T0	T0	T0	T0			23595360
	T0			T0	T0	T0	T0	T0			22554617
	T0			T0	T0	T0	T0	T0			24286176
	T0			T0	T0	T0	T0	T0			24520065
	T0			T0	T0	T0	T0	T0			21333643
	T0						T0	T0	T0		22891239
	T0						T0	T0	T0		23720714
	T0						T0	T0	T0		20160346
	T0						T0	T0	T0		22611242
	T0						T0	T0	T0		20100581
	T0						T0	T0	T0		23022454
	T0		T0				T0	T0			22437344
	T0		T0				T0	T0			20044440
	T0		T0				T0	T0			24901248
	T0		T0				T0	T0			21245052
	T0		T0				T0	T0			23400347
	T0						T0	T0		T0	21901424
	T0						T0	T0		T0	21810403
	T0						T0	T0		T0	24053680
	T0						T0	T0		T0	22968431
	T0						T0	T0		T0	25163422
	T0						T0	T0		T0	23685742
	T0						T0	T0		T0	23084085
	T0						T0	T0		T0	23495130
	T0						T0	T0		T0	23508780
	T0						T0	T0		T0	23739610
	T0						T0	T0		T0	22933440
	T0			T0	T0	T0				T0	24888842
	T0			T0	T0	T0				T0	23529928
	T0			T0	T0	T0				T0	23736220
	T0			T0	T0	T0				T0	21340693
	T0			T0	T0	T0				T0	22310659
	T0								T0	T0	23776145
	T0								T0	T0	23139240
	T0								T0	T0	23891645
	T0								T0	T0	23269701
	T0		T0							T0	24068810
	T0		T0							T0	22277021
	T0		T0							T0	23624313
	T0			T0	T0	T0			T0		21784354
	T0			T0	T0	T0			T0		23434176
	T0		T0	T0	T0	T0					25120466
	T0		T0	T0	T0	T0					20565573
	T0		T0	T0	T0	T0					23977131
	T0			T0	T0	T0				T0	23159317
	T0			T0	T0	T0				T0	21622986
	T0			T0	T0	T0				T0	24204198
	T0			T0	T0	T0				T0	23378983
	T0			T0	T0	T0	T0	T0			22701578
	T0			T0	T0	T0	T0	T0			21960534
	T0			T0	T0	T0	T0	T0			21950348
	T0			T0	T0	T0	T0	T0			20028831
	T0		T0						T0		23735212
	T0		T0						T0		21702709
	T0		T0						T0		22641178
	T0								T0	T0	22001663
	T0								T0	T0	22685343
	T0								T0	T0	24063368
	T0								T0	T0	24362049
	T0						T0	T0	T0		23014793
	T0						T0	T0	T0		25077798
	T0						T0	T0	T0		23962309
	T0						T0	T0	T0		22646517
	T0			T0	T0	T0			T0		24025359
	T0		T0							T0	25088769
	T0		T0							T0	24548082
	T0		T0				T0	T0			21673802
	T0		T0				T0	T0			20112380
	T0		T0				T0	T0			21645996
	T0		T0				T0	T0			25533750
	T0		T0				T0	T0			22733602
	T0		T0	T0							21455298
	T0		T0						T0		22169090
	T0		T0						T0		23661644
	T0		T0						T0		24094449
	T0		T0						T0		22880090
	T0		T0						T0		21106989
	T0		T0	T0							21216700
	T0		T0	T0							20724565
	T0		T0				T0	T0			23875883
	T0		T0							T0	23601021
	T0		T0							T0	22910144
	T0			T0					T0		19936848
	T0			T0					T0		25493463
	T0			T0					T0		22886699
	T0			T0					T0		25828650
	T0			T0					T0		23058673
	T0			T0						T0	24586708
	T0			T0						T0	21916370
	T0			T0			T0	T0			23919443
	T0			T0			T0	T0			22688329
	T0			T0			T0	T0			23046120
	T0			T0			T0	T0			20610726
	T0			T0						T0	25246269
	T0			T0						T0	23231468
	T0						T0	T0	T0		23863814
	T0						T0	T0	T0		23831344
	T0						T0	T0	T0		24816641
	T0						T0	T0	T0		22064678
	T0						T0	T0	T0		22486174
	T0						T0	T0		T0	24623140
	T0						T0	T0		T0	21880793
	T0						T0	T0		T0	22828369
	T0						T0	T0		T0	24530564
	T0						T0	T0	T0		21569342
	T0								T0	T0	23389962
	T0								T0	T0	22507643
	T0								T0	T0	22197721
	T1/T2						T2	T1		T1	22718030
	T1/T2		T2				T1	T1			21719096
	T1/T2						T1	T2	T2		22480818
	T1/T2								T2	T1	23375965
	T1/T2			T2	T1	T1				T1	20938039
	T1/T2						T2	T2		T1	22050986
	T1/T2		T1							T2	25295646
	T1/T2		T1				T2	T2			19519261
	T1/T2		T2				T1	T1,T2			22433978
	T1/T2			T1			T2	T2			24114123
	T1/T2						T2	T2	T1		23593327
	T1/T2						T1	T1		T2	23313593
	T1/T2						T1	T1		T1 or T2	23068088
	T1/T2								T1	T2	23916808
	T1/T2		T1				T1	T1			23512847
	T1/T2		T1				T1	T1			24000847
	T1/T2		T1						T1		22087806
	T1/T2		T1							T1	22956061
	T1/T2		T1	T1	T1	T1					23866823
	T1/T2		T1	T1							25385439
	T1/T2		T1						T1		24729537
	T1/T2		T1						T1		21871763
	T1/T2		T1				T1	T1			23436129
	T1/T2			T1			T1	T1			24414551
	T1/T2			T1			T1/T2	T1			22136091
	T1/T2			T1			T1	T1			21318565
	T1/T2						T1	T1	T1		23799412
	T1/T2						T1	T1		T1	21470045
	T1/T2		T1							T2	23406976
	T1/T2						T2	T1	T1		24052275
	T1/T2						T2	T2	T2		23565181
	T1/T2		T2						T2		25203878
	T1/T2		T2				T2	T2			23031421
	T1/T2		T2				T2	T2			24296850
	T1/T2		T2							T2	23339116
	T1/T2			T1			T2	T2			24622414
	T1/T2			T2						T2	20461380
	T1/T2			T2			T2	T2			21681921
	T1/T2						T2	T2		T2	22631696
	T1/T2						T2	T2		T2	23861242
	T1/T2						T2	T2	T2		24051077
	T1/T2						T2	T2	T2		23727264
	T1/T2								T2	T2	23413249
	T3/T4		T3							T3	23485507
	T3/T4		T3							?	23394910
	T3/T4		T3				T3	T3			23174252
	T3/T4		T3				T3	T3			23756294
	T3/T4						T3	T3	T3		24342389
	T3/T4			T3	T3	T3				TX? T3	22192720
	T3/T4		T3							?	23062415
	T3/T4		T3							T3	23427241
	T3/T4		T3	T3	T3	T3					23665076
	T3/T4			T3	T3	T3	T3	T3			22584696
	T3/T4		T3						T3		22442166
	T3/T4			T3	T3	T3			T3		21729187
	T3/T4		T3							T3	25536122
	T3/T4		T3							T3	24513469
	T3/T4		T3	T3							22390512
	T3/T4		T3	T3							25534022
	T3/T4		T3	T3							20649686
	T3/T4		T3	T3							24253139
	T3/T4		T3				T3	T3			20665885
	T3/T4		T3							T3	24256117
	T3/T4			T3						T3	19879073
	T3/T4			T3						T3	21303773
	T3/T4			T3			T3	T3			20098999
	T3/T4			T3			T3	T3			23313932
	T3/T4			T3			T3	T3			23959051
	T3/T4			T3			T3	T3			25689199
	T3/T4			T3						T3	22751026
	T3/T4			T3						T3	24176954
	T3/T4			T3						T3	23621343
	T3/T4			T3						T3	23432684
	T3/T4								T3	T3	24357348
	T3/T4								T3	T3	21382806
	T3/T4			T3	T3	T4	T3	T3			20102829
	T3/T4						T3	T3	T4		23417643
	T3/T4		T4				T4	T3			22686210
	T3/T4								T4	T3	23664140
	T3/T4		T4	T4	T4	T3					20511108
	T3/T4		T4	T3	T4	T3					19362885
	T3/T4			T4	T3	T3				T3	24247482
	T3/T4			T3	T4	T3	T3	T3			19820613
	T3/T4		T3							T4	24901974
	T3/T4		T4				T3	T4			22715975
	T3/T4		T4	T3							23813322
	T3/T4		T4						T3		23954581
	T3/T4		T4							T3	24384646
	T3/T4		T3							T4	24563085
	T3/T4			T4			T3	T3			21261432
	T3/T4						T3	T3	T4		21649623
	T3/T4								T3	T4	23406721
	T3/T4								T4	T3	24779032
	T3/T4		T4							T4	24262723
	T3/T4		T4						T4		23790988
	T3/T4		T4							T0/T4	23349057
	T3/T4		T4				T4	T4			22020835
	T3/T4			T4						T4	24228643
	T3/T4			T4			T4	T4			22893570
	T3/T4			T4						T4	22970893
	T3/T4								T4	T4	21596735
	TX		TX		TX	TX					20452698
	TX		TX						TX		23354891
	TX						TX	TX	TX		22507116
	TX						TX	TX		TX	22686206
	TX								TX	TX	22301550
	TX		TX						TX		23218199
	TX								TX	TX	21702704
	TX						TX	TX	TX		23643334
	TX		TX						TX		21659444
	TX		TX						TX		23389621
	TX		TX						TX		24214661
T0/T4		T0	T0						T4		21992618
T0/T1		T0		T0	T1	T0				T0	25014365
T0/T3		T0		T3	T0	T0	T0	T0			23388845
T0/T1		T0		T1	T0	T0				T0	19856457
T0/T3		T0		T3	T0	T0			T0		24177784
T0/T1		T0		T0	T0	T0				T0/T1	23115062
T0/T1		T0	T1	T0	T0	T0					23628526
T0/T1		T0	T0	T0	T0	T1					22736149
T0/T4		T0	T0	T0	T0	T4					22483707
T0/T4		T0		T0	T0	T4			T0		22208743
T0/T4		T0		T0	T0	T4			T4		21427175
T0/T1		T0							T1	T0	23036179
T0/T3		T0		T0	T0	T0			T3		23253895
T0/TX		T0		T0	T0	T0			TX		22268712
T0/T1		T0		T0	T0	T0			T1		22302227
T0/T1		T0							T1	T0	22105626
T0/T1		T0							T1	T0	23707462
T0/T4		T0					T0	T0	T4		22843278
T0/T2/T3		T0		T2	T0	T2, T3			T0		23367194
T0/T4		T0	T0						T4		23574685
T0/T2		T0	T0							T2	25270856
T0/T1		T0	T1				T0	T0			22095549
T0/T1		T0	T1	T0							24146820
T0/T1		T0	T1	T0							24018484
T0/TX		T0	T0						TX		25667224
T0/TX		T0	TX	T0							22686866
T0/T1		T0					T0	T0		T1	22385219
T0/T1		T0					T0	T0		T1	23688215
T0/T1		T0					T0	T0	T1		23318372
T0/T3		T0							T0	T3	21208761
T0/T2		T0							T0	T2	24315810
T0/T1		T0							T0	T1	25527892
T0/T1		T0 and T1	T1							T0	21489301
T0/T1/T3		T1/T2	T1	T0	T3	T1					23543909
T0/T1		T1/T2					T1	T1		T0	23803298
T1/TX		T1/T2					T1	T1		TX?	23441057
T0/T1		T1/T2							T1	T0	23411780
T0/T1		T1/T2	T0				T1	T1			21596694
T0/T1		T1/T2		T1	T0	T1				T0	19700814
T0/T1		T1/T2	T1						T0		22017284
T1/T2		T1/T2	T2	T1							23485730
T0/T1		T1/T2	T1				T0	T0			23432799
T1/T3		T1/T2	T1							T3	23777763
T0/T1		T1/T2		T1			T0	T0			23929927
T1/T3		T1/T2					T1	T1		T3	25014001
T0/T1/T2		T1/T2	T1				T0	T2			23443753
T2/T3		T1/T2		T3			T2	T2			25625809
T0/T2		T1/T2					T0	T0		T2	22699293
T2/T3		T1/T2					T2	T2		T3	23899828
T1/T2/T3		T1/T2					T1	T2		T3	23982113
T2/T3		T1/T2					T2	T2		T3	23279614
T2/T3		T1/T2					T2	T2		T3	23669489
T2/T3		T1/T2					T2	T2	T3		21554994
T1/T3		T3/T4					T1	T1		T3	24784909
T0/T3		T3/T4		T3	T3	T0	T0	T0			21037966
T0/T2/T3		T3/T4		T3	T0	T2, T3			T0		21463803
T0/T3		T3/T4	T3							T0?	24725491
T0/T3		T3/T4		T3	T3	T3				T0	24607373
T0/T3		T3/T4							T3	T0	24704319
T2/T3		T3/T4	T3							T2	24955785
T3/TX		T3/T4							T3	TX	21788294
T0/T1/T3		T3/T4		T0	T3	T3				T1	22172440
T2/T3		T3/T4	T2				T3	T3			24819570
T2/T3		T3/T4	T3						T2		23449493
T1/T3		T3/T4					T3	T3	T1		21719560
T2/T3		T3/T4		T3	T3	T2				T2	23636764
T3/TX		T3/T4		T3	T3	T3			TX		23586770
T0/T3		T3/T4		T0	T3	T0	T0	T0			23311713
T0/T3		T3/T4		T3	T0	T0	T3	T3			20713030
T0/T2/T3		T3/T4		T2	T0	T0			T3		22199009
T1/T2/T3		T3/T4	T1				T3	T2, T3			22284167
TX/T3		T3/T4	T3						TX		23721751
T0/T3		T3/T4	T3						T0		23332407
T3/T0		T3/T4	T3						T0		22309209
T0/T3		T3/T4	T3	T0							25784080
T0/T3		T3/T4	T3	T0							25728149
T2/T3		T3/T4	T3							T2	23358935
T0/T3		T3/T4		T0					T3		23580787
T1/T3		T3/T4		T1					T3		24556849
T1/T3		T3/T4		T1						T3	22496918
T2/T3		T3/T4		T2					T3		20603056
T2/T3		T3/T4		T2			T3	T3			23311405
T2/T3		T3/T4		T3						T2 or T3	22871534
T0/T3		T3/T4		T3			T0	T0			22613170
T0/T3		T3/T4					T0	T0		T3	23104617
T0/T3/T4		T3/T4		T3	T0	T4			T4		23428947
T1/T3/T4		T3/T4		T3	T1	T3			T4		22291119
T0/T4		T3/T4					T4	T4		T0	24321266
T0/T4		T3/T4		T0	T0	T0			T4		22966967
T0/TX		TX		TX	TX	T0	T0	T0			20451875
TX/T3/T4		TX		T3	T3	T3	T4	Tx			24636091
T0/T4/TX		TX		T0	T4	T0				Tx	22290875
T0/TX		TX	TX	T0	TX	T0					24485987
T0/TX		TX							TX	T0	23129109
T0/TX		TX	T0				TX	T0, Tx			23314324
T3/TX		TX					TX	Tx	T3		23960269
T0/TX		TX	TX				T0	T0			24331192
T0/TX		TX							TX	T0	23387767
TX/T0/T3		TX		T3	T0	T0			Tx		23452721
TX/T0		TX	TX				T0	T0			23319019
TX/T3		TX	TX	T3							24287071
T0/TX		TX	TX	T0							24854329
TX/T3		TX	TX						T3		24460444
T0/TX		TX	TX				T0	T0			20470188
T0/TX		TX	TX							T0	23510301
T3/TX		TX	TX							T3	23605168
T3/TX		TX		TX						T3	23652877
TX/T4		TX					T4	T4	TX		21561522
T0/T2		NOT INCLUDED IN TRAINING SET BECAUSE OF CODING DISAGREEMENT	T0						T2		24360992
T0/T1		NOT INCLUDED IN TRAINING SET BECAUSE OF CODING DISAGREEMENT		T1	T0	T0	T0	T1			20843219
T0/T1/T2/T3		NOT INCLUDED IN TRAINING SET BECAUSE OF CODING DISAGREEMENT		T2	T0	T0	T3	T1			24360992
T0/T3		NOT INCLUDED IN TRAINING SET BECAUSE OF CODING DISAGREEMENT	T0	T3	T0	T3					20951196
T0/T1		NOT INCLUDED IN TRAINING SET BECAUSE OF CODING DISAGREEMENT					T0	T1	T1		23744306
T0/T4		NOT INCLUDED IN TRAINING SET BECAUSE OF CODING DISAGREEMENT					T4	T4		T0	22843112
T0/T1		NOT INCLUDED IN TRAINING SET BECAUSE OF CODING DISAGREEMENT	T1							T0	24375587
T3/TX		NOT INCLUDED IN TRAINING SET BECAUSE OF CODING DISAGREEMENT	T3							Tx?	22213754
T4/TX		NOT INCLUDED IN TRAINING SET BECAUSE OF CODING DISAGREEMENT	TX						T4		22992714
T1/T3		NOT INCLUDED IN TRAINING SET BECAUSE OF CODING DISAGREEMENT	T3						T1		22162192
T0/T1		NOT INCLUDED IN TRAINING SET BECAUSE OF CODING DISAGREEMENT							T1	T0	23999172
T1/T2/T3/T4		NOT INCLUDED IN TRAINING SET BECAUSE OF CODING DISAGREEMENT		T2	T3	T1			T4		22735041
T0/T3		NOT INCLUDED IN TRAINING SET BECAUSE OF CODING DISAGREEMENT		T0	T0	T3			T0		23470359
T1/T4		NOT INCLUDED IN TRAINING SET BECAUSE OF CODING DISAGREEMENT	T1							T4	25265254
T0/T2		NOT INCLUDED IN TRAINING SET BECAUSE OF CODING DISAGREEMENT	T0							T2	21844033
TX/T4		NOT INCLUDED IN TRAINING SET BECAUSE OF CODING DISAGREEMENT	TX	T4							24661474
T0/TX		NOT INCLUDED IN TRAINING SET BECAUSE OF CODING DISAGREEMENT	TX	T0							25409430
T0/T3		NOT INCLUDED IN TRAINING SET BECAUSE OF CODING DISAGREEMENT	T3						T0		23657893
T3/T0		NOT INCLUDED IN TRAINING SET BECAUSE OF CODING DISAGREEMENT	T3						T0 & T3		21815785
T1/T3		NOT INCLUDED IN TRAINING SET BECAUSE OF CODING DISAGREEMENT	T1	T3							20832860
TX/T0/T4		NOT INCLUDED IN TRAINING SET BECAUSE OF CODING DISAGREEMENT	TX				T0	T4			24722251
TX/T0		NOT INCLUDED IN TRAINING SET BECAUSE OF CODING DISAGREEMENT		T0					TX		20148441
T0/T4		NOT INCLUDED IN TRAINING SET BECAUSE OF CODING DISAGREEMENT		T0						T4	22939929
T1/T3		NOT INCLUDED IN TRAINING SET BECAUSE OF CODING DISAGREEMENT		T1					T3		20833613
T1/T3		NOT INCLUDED IN TRAINING SET BECAUSE OF CODING DISAGREEMENT		T3						T1	20161038
T2/T3		NOT INCLUDED IN TRAINING SET BECAUSE OF CODING DISAGREEMENT		T3						T2	24630270
T0/T3		NOT INCLUDED IN TRAINING SET BECAUSE OF CODING DISAGREEMENT					T0	T0		T3	23797469
T0/T1/T2		NOT INCLUDED IN TRAINING SET BECAUSE OF CODING DISAGREEMENT							T0 & T1	T2	24283303
T0/T1		NOT INCLUDED IN TRAINING SET BECAUSE OF CODING DISAGREEMENT							T1	T0	24328372
T0/T3		NOT INCLUDED IN TRAINING SET BECAUSE OF CODING DISAGREEMENT							T0 & T3	T3	23163248
T0/T2		NOT INCLUDED IN TRAINING SET BECAUSE OF CODING DISAGREEMENT							T0	T2	23853156
T0/T4		NOT INCLUDED IN TRAINING SET BECAUSE OF CODING DISAGREEMENT							T0	T4	23944165
T0/T3		NOT INCLUDED IN TRAINING SET BECAUSE OF CODING DISAGREEMENT							T3	T0	23489637
	T1/T2	NOT INCLUDED IN TRAINING SET DUE TO DISAGREEMENT PRIOR TO POOLING OF T1/T2					T2	T2		T1	21105282
	T1/T2	NOT INCLUDED IN TRAINING SET DUE TO DISAGREEMENT PRIOR TO POOLING OF T1/T3					T2	T2	T1		23796602
	T1/T2	NOT INCLUDED IN TRAINING SET DUE TO DISAGREEMENT PRIOR TO POOLING OF T1/T4		T1						T2	22245125
	T1/T2	NOT INCLUDED IN TRAINING SET DUE TO DISAGREEMENT PRIOR TO POOLING OF T1/T5					T2	T1		T2	22208973
