# Supplementary material for: Classifying publications from the clinical and translational science award program along the translational research spectrum: a machine learning approach
Source: J Transl Med. 2016 Aug 5;14:235. doi: 10.1186/s12967-016-0992-8 (PMC4974725; doi:10.1186/s12967-016-0992-8)
Supplement: Supplementary file 5 — 10.1186/s12967-016-0992-8 Threshold validation: For 50 articles randomly chosen from each decile of the scores returned by the T0 classifier this file lists the PMID, the classifier score, and a manual classification of either “T0” or “not T0”. [file 12967_2016_992_MOESM5_ESM.xlsx]

## Sheet: Sheet1
T0/notT0 manual code	PMID	Classifier score
notT0	23826396	0.938589
T0	21911938	0.961211
T0	20530556	0.936366
T0	24368419	0.974845
T0	24906008	0.996076
notT0	24892720	0.95236
T0	23298220	0.973182
notT0	19766959	0.907233
T0	23313748	0.912697
T0	23724133	0.964573
T0	23685355	0.993753
T0	23651209	0.938825
T0	23637919	0.920808
T0	20729531	0.904349
T0	24812668	0.990874
T0	22475159	0.959456
T0	25689051	0.947614
T0	21765413	0.937386
T0	23393582	0.933964
T0	24366052	0.94087
T0	22645177	0.933287
T0	24914185	0.966004
T0	24205024	0.947813
T0	22355598	0.985981
T0	24760140	0.990841
T0	23056355	0.903402
T0	21069450	0.972874
notT0	20395504	0.946375
T0	19401681	0.905656
T0	23801245	0.980324
T0	23804450	0.979778
T0	21810643	0.968452
T0	22323242	0.909148
T0	24601682	0.964811
T0	25706805	0.973682
T0	22760232	0.982993
T0	23185371	0.964239
T0	21570397	0.900425
T0	22665523	0.984739
T0	22268098	0.961123
T0	24280056	0.987878
T0	24118743	0.944561
T0	24259505	0.995843
T0	24903116	0.948784
T0	20375294	0.926486
T0	22096575	0.97635
T0	24997609	0.959856
T0	22202692	0.949317
T0	24098361	0.990458
T0	22246626	0.955776
T0	23055555	0.840098
T0	20591987	0.880852
T0	25586835	0.81935
T0	17301562	0.803318
notT0	23894176	0.81821
T0	21115264	0.854201
T0	24244136	0.875351
T0	17627096	0.829291
T0	24183983	0.878928
T0	25712315	0.805148
T0	22632920	0.84236
T0	22515802	0.844184
T0	24816228	0.885658
notT0	22202748	0.892384
T0	22247349	0.877208
notT0	21104892	0.81713
notT0	24710855	0.811344
T0	18371956	0.834725
T0	22863657	0.83199
T0	24364805	0.879961
T0	25288089	0.846706
notT0	23411786	0.822989
T0	20209419	0.864045
T0	22710955	0.801929
notT0	24359958	0.892424
T0	20124106	0.871268
T0	25711833	0.853869
T0	25662702	0.894832
T0	20392223	0.832151
T0	25223243	0.849172
T0	21385798	0.851968
T0	24576859	0.820985
notT0	22985940	0.817428
notT0	20103654	0.825237
T0	23936234	0.871732
T0	22410558	0.859291
T0	20966690	0.829211
T0	20558392	0.890726
T0	24496099	0.890778
T0	20879291	0.876344
T0	23889771	0.852544
notT0	25359999	0.804173
T0	25121720	0.834055
T0	25104396	0.87234
T0	22499140	0.874484
T0	23112954	0.818743
T0	24040746	0.811874
T0	23820749	0.84087
notT0	22627267	0.877311
T0	25065815	0.892515
notT0	23973505	0.717697
T0	25373891	0.74437
T0	21291593	0.705988
T0	22398970	0.794341
notT0	24148923	0.744391
T0	19773401	0.774004
T0	22965664	0.718974
T0	22475726	0.78263
T0	23937688	0.758622
T0	25941352	0.763261
notT0	23253623	0.719143
T0	23360919	0.735134
T0	23665868	0.781195
notT0	24915119	0.771145
T0	22319020	0.787807
T0	25086657	0.735787
T0	21059762	0.74595
T0	22104527	0.784639
T0	21821748	0.786561
notT0	18377142	0.754904
T0	22932669	0.710937
T0	22456662	0.747927
notT0	24566765	0.796994
T0	17881612	0.795017
T0	23139274	0.7213
T0	23501331	0.757941
T0	25797255	0.764846
notT0	22522174	0.722797
T0	24654675	0.766673
T0	21586348	0.750226
T0	21688875	0.732134
T0	20299968	0.71488
T0	19450933	0.770427
notT0	23796992	0.738176
T0	21574581	0.704021
T0	24586183	0.793203
T0	25350482	0.744671
T0	24484226	0.761594
T0	21543564	0.77205
T0	22948219	0.776322
T0	25637629	0.727136
notT0	23486929	0.701868
notT0	21061759	0.783182
notT0	25538269	0.724368
notT0	23873800	0.782334
T0	24312117	0.702303
T0	22467464	0.721998
notT0	25914505	0.760768
notT0	21918019	0.73048
T0	25543205	0.753444
T0	21947452	0.620105
T0	25647528	0.665668
notT0	19117358	0.693205
T0	24996397	0.643704
T0	25042748	0.610254
T0	19320559	0.681434
T0	23392373	0.657965
T0	21163806	0.625893
T0	20801143	0.69633
T0	23680427	0.606683
notT0	21501608	0.62427
T0	25577651	0.647075
T0	19643436	0.682537
T0	23939233	0.65195
T0	20590733	0.650497
T0	24715755	0.601448
notT0	22282589	0.616092
T0	21856601	0.605205
notT0	21709556	0.634535
T0	25251047	0.661675
T0	23616622	0.608315
notT0	23695090	0.653972
T0	23389640	0.677902
T0	24816075	0.662735
T0	23137999	0.631662
notT0	19765715	0.64734
notT0	19795818	0.625761
notT0	25183195	0.601705
notT0	21702086	0.605424
notT0	24842491	0.649335
notT0	24840140	0.605374
T0	26118151	0.688418
T0	25232870	0.694794
T0	22908157	0.671218
notT0	19621431	0.645598
notT0	22130870	0.649677
T0	22617589	0.612219
T0	25875310	0.649054
notT0	23116771	0.658581
T0	25190743	0.648949
T0	24388587	0.631204
notT0	24470806	0.698376
notT0	22495786	0.621846
notT0	24694926	0.686267
T0	19878508	0.65447
T0	17848176	0.675575
T0	22972611	0.665032
notT0	25683296	0.636947
T0	25657296	0.68404
T0	23646855	0.673286
T0	25644965	0.58106
notT0	23429741	0.581465
notT0	25473938	0.568403
T0	23653148	0.511188
T0	21467248	0.552786
T0	25344734	0.559719
notT0	20596237	0.583126
notT0	18161879	0.503389
T0	23620441	0.559524
notT0	25248613	0.514543
notT0	20980494	0.5381
notT0	22631617	0.562586
notT0	22379072	0.511859
notT0	21656311	0.521375
T0	25194451	0.553441
T0	21276236	0.518255
notT0	16720023	0.510289
notT0	19556831	0.557021
T0	23864310	0.567716
notT0	24323716	0.539928
T0	24176447	0.510085
notT0	25801486	0.530118
T0	22960385	0.562729
notT0	23414847	0.526614
notT0	25520427	0.504805
notT0	22020152	0.546012
T0	24935468	0.546151
notT0	22264040	0.570349
notT0	25382969	0.59316
notT0	25914508	0.583033
notT0	20176591	0.590878
notT0	23554375	0.553822
T0	23348975	0.599335
T0	22048048	0.509131
T0	25539881	0.535808
T0	25933914	0.599799
notT0	25980949	0.597429
T0	23597335	0.580298
T0	24145878	0.554938
T0	22381906	0.587829
notT0	18779039	0.599398
T0	25539200	0.527815
notT0	23652966	0.566026
notT0	24686158	0.522692
notT0	25117534	0.556772
T0	22493773	0.501695
notT0	20690192	0.595552
T0	21940840	0.595521
notT0	19670428	0.591098
T0	24874534	0.540863
notT0	23348878	0.475529
notT0	25143048	0.415984
T0	23485870	0.41407
notT0	23223755	0.403525
T0	24060873	0.449845
notT0	23112340	0.478121
notT0	25441440	0.477437
notT0	22293719	0.445022
notT0	25581770	0.423568
notT0	25186645	0.465071
notT0	22882890	0.452757
notT0	24351519	0.435234
T0	21839162	0.4087
T0	25399540	0.484091
notT0	23689826	0.428374
notT0	23199610	0.441534
notT0	20079947	0.456567
notT0	25429244	0.412317
notT0	19838935	0.460764
notT0	22700712	0.482391
notT0	21652068	0.436344
T0	25092598	0.437201
notT0	20551995	0.467013
notT0	20541901	0.420282
notT0	23220686	0.400842
notT0	21451004	0.402641
notT0	22323828	0.488153
notT0	20211907	0.477038
notT0	20184413	0.497954
notT0	19837429	0.438959
notT0	22749410	0.489846
notT0	19141149	0.460042
T0	22736407	0.412769
notT0	25587642	0.444552
T0	25413856	0.463393
notT0	21885386	0.479677
T0	22277548	0.456042
notT0	25160697	0.405676
T0	24450053	0.488585
notT0	24596278	0.452285
notT0	23682620	0.415662
T0	22418981	0.496084
T0	23469772	0.431388
T0	21757643	0.403483
notT0	21654718	0.47141
notT0	23987110	0.487629
notT0	21530871	0.432179
notT0	24140199	0.410892
notT0	24273591	0.439016
notT0	25198262	0.412073
notT0	24700565	0.380202
notT0	25223750	0.323311
notT0	25348720	0.364303
T0	21092810	0.356959
notT0	25406357	0.384315
notT0	23421569	0.317137
T0	24477006	0.336143
T0	22526883	0.324688
notT0	24257676	0.31869
T0	25087078	0.393713
notT0	19193732	0.304455
notT0	24512146	0.349334
notT0	25501951	0.323471
notT0	22632736	0.324612
notT0	23690377	0.316045
notT0	25784565	0.384309
T0	23411431	0.353786
notT0	18028340	0.337111
notT0	22006686	0.306463
notT0	24714187	0.315729
notT0	23626808	0.309633
notT0	23114193	0.340653
notT0	23371962	0.300705
notT0	23825198	0.313666
notT0	24243631	0.396558
notT0	24976659	0.311092
notT0	22523031	0.358362
T0	23402870	0.396149
notT0	25565628	0.324623
notT0	24613096	0.384649
notT0	22081497	0.385845
T0	24764067	0.338638
notT0	19880162	0.374336
notT0	21459994	0.366807
T0	22055858	0.359065
T0	20560910	0.358591
notT0	20071595	0.360734
notT0	19642795	0.338303
T0	23565001	0.383434
T0	21414536	0.381462
notT0	25659468	0.391373
T0	24522490	0.366897
notT0	22653451	0.323121
notT0	25565067	0.376496
notT0	23955273	0.325492
notT0	20152933	0.32977
notT0	24846798	0.318048
notT0	23595831	0.317615
notT0	21969395	0.369687
notT0	21028937	0.368359
notT0	23900995	0.245532
notT0	23507997	0.26508
notT0	21924400	0.215399
notT0	19432907	0.21743
notT0	22164329	0.241944
notT0	19962165	0.272473
notT0	17606566	0.229489
notT0	23587599	0.275803
notT0	24289848	0.252164
notT0	19926897	0.25936
notT0	25218125	0.244006
T0	24611660	0.201344
notT0	19475538	0.222669
notT0	21478196	0.202297
notT0	18710987	0.275782
T0	24713183	0.245135
notT0	24183213	0.294554
notT0	18506754	0.222668
notT0	23014530	0.237591
notT0	23594708	0.213333
notT0	25124394	0.201858
notT0	25106418	0.207201
notT0	23260774	0.256879
notT0	24901061	0.299924
T0	25697074	0.200395
notT0	20171670	0.278828
notT0	25186947	0.277509
T0	24793132	0.265222
T0	24515669	0.289946
notT0	23164313	0.223676
notT0	19193107	0.223624
notT0	24700180	0.243848
notT0	20181994	0.264135
notT0	22669422	0.216196
T0	24569903	0.242925
notT0	23026964	0.205408
notT0	25320223	0.210313
T0	23842206	0.262404
notT0	23669444	0.243675
notT0	24114359	0.263223
notT0	24899767	0.235977
notT0	22614898	0.219636
notT0	21265356	0.224195
T0	22785609	0.287123
notT0	22989700	0.217273
notT0	20309612	0.297451
notT0	23131662	0.256563
notT0	21057794	0.225521
notT0	21854273	0.221402
notT0	18073599	0.26156
notT0	23847412	0.122585
notT0	21690627	0.109301
notT0	23540577	0.171579
notT0	24144593	0.183809
notT0	18077847	0.173143
notT0	22804686	0.161029
notT0	24210201	0.167589
notT0	20667081	0.106494
T0	25657332	0.193599
T0	25472476	0.136469
notT0	23392462	0.179794
notT0	23263780	0.114386
notT0	24666144	0.179312
notT0	23885024	0.145922
notT0	21248602	0.100322
notT0	24220355	0.160725
notT0	25245474	0.194208
notT0	23838776	0.174196
notT0	24048656	0.156407
notT0	24219110	0.162765
notT0	24420779	0.17281
notT0	24662873	0.106015
notT0	23312974	0.12836
notT0	25460565	0.103634
notT0	24785986	0.152592
notT0	24956454	0.105558
notT0	20889211	0.199133
notT0	25355021	0.135023
notT0	19648832	0.117899
notT0	20375125	0.172525
T0	24827080	0.106504
notT0	21255751	0.12158
notT0	24786321	0.115896
notT0	23605099	0.138659
T0	24852500	0.119059
notT0	19481358	0.1633
notT0	20922927	0.173481
notT0	20433703	0.16498
notT0	25687795	0.137817
notT0	25788339	0.11571
notT0	21116206	0.167483
notT0	19190076	0.156223
notT0	23589436	0.112568
notT0	23611579	0.134962
notT0	22348451	0.101645
T0	19249413	0.175448
notT0	21841277	0.116126
notT0	20122461	0.129501
notT0	19558473	0.171301
notT0	24239404	0.149237
notT0	22610268	0.0532204
notT0	22640923	0.0348049
notT0	23237607	0.0180914
notT0	23277763	0.087103
notT0	18427147	0.0164072
notT0	22734022	0.0150843
notT0	24140078	0.0577661
notT0	20146392	0.0500735
notT0	22397801	0.0370581
notT0	22102311	0.0263001
notT0	22102311	0.0226227
notT0	24195904	0.0215376
notT0	19597222	0.0542416
notT0	25228851	0.0501123
notT0	24713880	0.00541564
notT0	20647199	0.0370285
notT0	23552180	0.01452
notT0	24117232	0.0667263
notT0	24507761	0.0330682
notT0	21406982	0.0359573
notT0	21885646	0.00474761
notT0	21842244	0.0893223
notT0	23348766	0.0431043
notT0	18998872	0.0412455
notT0	24926708	0.0888916
notT0	23292882	0.010108
notT0	22461687	0.011923
notT0	23727308	0.0492463
notT0	24821745	0.0197955
notT0	21552512	0.0819101
notT0	25334031	0.033406
notT0	21460643	0.0685211
notT0	19207891	0.0486839
notT0	23370577	0.015151
T0	23434040	0.0763969
notT0	20876507	0.0633184
notT0	24346021	0.0449154
notT0	23915207	0.0601492
notT0	20609740	0.0184853
notT0	24091415	0.00290168
notT0	22888069	0.0806062
notT0	22703778	0.0715523
notT0	24158181	0.0264724
notT0	18211129	0.0557956
notT0	22698562	0.00429284
notT0	23793487	0.00437741
notT0	24731239	0.0315991
notT0	23306415	0.0139722
notT0	23730868	0.0532291
notT0	22104634	0.032476
46	4
40	10
36	14
32	18
22	28
12	38
12	38
8	42
5	45
1	49
214	286
